# Supplementary material for: Reward recalibrates rule representations in human amygdala and hippocampus intracranial recordings
Source: Nat Commun. 2024 Nov 4;15:9518. doi: 10.1038/s41467-024-53521-w (PMC11535001; doi:10.1038/s41467-024-53521-w)
Supplement: Supplementary file 4 — Source Data [file 41467_2024_53521_MOESM4_ESM.xlsx]

## Sheet: Fig 2
Figure Panel	Patient	ID	ED	No Shift
2.C.	1	0.260605	0.112997	-0.175644
2.C.	2	0.380724	-0.107515	-0.130232
2.C.	3	-0.078384	0.430026	-0.19493
2.C.	4	-0.0209063	0.397637	-0.106347
2.C.	5	0.364991	0.19289	-0.24634
2.C.	6	0.0790829	0.0824662	-0.1264
2.C.	7	-0.0807813	-0.0564334	-0.037137
2.C.	8	0.414484	0.178738	-0.210293
2.C.	9	-0.183678	0.527997	-0.263335
2.C.	10	0.0339333	0.416846	-0.234918
2.C.	11	-0.0558008	0.269745	-0.186563
2.C.	12	0.150388	0.725342	-0.298485
2.C.	13	-0.477475	0.260222	0.0586958
2.C.	14	-0.0183283	0.0333554	-0.135956
2.C.	15	-0.409681	-0.185164	0.125859
2.C.	16	0.0711653	0.634031	-0.302443
2.C.	17	-0.204884	0.436058	-0.069541
Figure Panel	Patient	ID	ED	Set Change
2.D.	1	5	3.25	1.5
2.D.	2	1.66667	3	6.25
2.D.	3	2.08333	2.75	1.5
2.D.	4	1.58333	1.83333	1.75
2.D.	5	2.16667	2.41667	1.25
2.D.	6	3.75	3.58333	2.5
2.D.	7	2.83333	1.91667	1.25
2.D.	8	1.66667	2.66667	0.75
2.D.	9	2	2.16667	0.75
2.D.	10	1.58333	3.75	1.75
2.D.	11	2.75	2.5	1.5
2.D.	12	1.25	2.08333	2.75
2.D.	13	1.33333	1.91667	2.25
2.D.	14	1.83333	1.58333	1
2.D.	15	3.16667	2.83333	1.5
2.D.	16	1.75	3.16667	1.5
2.D.	17	1.75	2.25	1.75

## Sheet: Fig 3
			Time (Seconds)	-0.5	-0.499	-0.498	-0.497	-0.496	-0.495	-0.494	-0.493	-0.492	-0.491	-0.49	-0.489	-0.488	-0.487	-0.486	-0.485	-0.484	-0.483	-0.482	-0.481	-0.48	-0.479	-0.478	-0.477	-0.476	-0.475	-0.474	-0.473	-0.472	-0.471	-0.47	-0.469	-0.468	-0.467	-0.466	-0.465	-0.464	-0.463	-0.462	-0.461	-0.46	-0.459	-0.458	-0.457	-0.456	-0.455
Figure Panel	Patient	Condition
3.A.	1	No Shift Correct		-0.00312448	-0.0029694	-0.0029828	-0.00330277	-0.0039573	-0.00495902	-0.00617211	-0.00745376	-0.00869797	-0.010002	-0.0115278	-0.01328	-0.0151506	-0.0170242	-0.0188819	-0.0207442	-0.0227199	-0.0249249	-0.0274018	-0.0301549	-0.0331221	-0.0361835	-0.0392511	-0.0423232	-0.0452998	-0.0481035	-0.0505604	-0.0525996	-0.0542267	-0.0555584	-0.056785	-0.0580187	-0.0592986	-0.0607189	-0.0623314	-0.0641647	-0.0662875	-0.0687264	-0.071542	-0.0747254	-0.0782741	-0.0822389	-0.0866634	-0.0913843	-0.09622	-0.101046
3.A.	2	No Shift Correct		-0.00414087	-0.00415944	-0.00419158	-0.00423241	-0.00426839	-0.0043014	-0.00433801	-0.00438896	-0.00447136	-0.0045798	-0.00470528	-0.00483576	-0.00496874	-0.00510781	-0.00524977	-0.00539145	-0.00552936	-0.00565844	-0.00577152	-0.00587299	-0.00597567	-0.0060738	-0.00615524	-0.00622176	-0.00628881	-0.00635104	-0.006413	-0.00647818	-0.00654482	-0.00660814	-0.00665548	-0.00669561	-0.00673621	-0.00678888	-0.00684981	-0.00690566	-0.00695658	-0.00700989	-0.00706449	-0.00711671	-0.00716072	-0.00719603	-0.00722547	-0.00725604	-0.0072857	-0.00731428
3.A.	3	No Shift Correct		-0.325882	-0.326593	-0.327299	-0.327956	-0.328487	-0.328833	-0.328916	-0.328652	-0.32808	-0.327236	-0.32611	-0.324661	-0.322978	-0.321225	-0.31949	-0.317832	-0.316327	-0.31503	-0.313947	-0.312912	-0.311749	-0.310276	-0.308519	-0.306711	-0.305067	-0.303686	-0.302625	-0.301989	-0.301804	-0.301969	-0.302326	-0.302756	-0.303066	-0.303126	-0.302872	-0.302302	-0.301494	-0.30048	-0.299321	-0.298043	-0.296525	-0.294746	-0.292828	-0.29085	-0.288881	-0.286988
3.A.	4	No Shift Correct		0.0556588	0.0572137	0.0579442	0.0581617	0.0579926	0.0574181	0.0568182	0.0568383	0.0574985	0.0583076	0.0590029	0.0596555	0.060009	0.0597931	0.0591451	0.0585921	0.0585007	0.0588488	0.0592459	0.0596658	0.0602431	0.0608857	0.0618683	0.0634833	0.0654138	0.0674637	0.0695761	0.0717542	0.0738213	0.075943	0.0782947	0.080832	0.0832743	0.0860089	0.0895015	0.0939078	0.098465	0.102458	0.105923	0.109414	0.113098	0.116981	0.121116	0.125263	0.129159	0.132542
3.A.	5	No Shift Correct		-0.0259082	-0.0245426	-0.0232581	-0.0217684	-0.0199994	-0.0181857	-0.0164497	-0.0147135	-0.0131542	-0.0118051	-0.0102627	-0.00801689	-0.00507274	-0.00201094	0.000516785	0.00245131	0.00386447	0.00461932	0.00452906	0.00372358	0.00264828	0.00181453	0.0014575	0.0013997	0.00164475	0.00236324	0.00369809	0.00529507	0.00663099	0.00771716	0.00859322	0.00905162	0.00887695	0.00823478	0.00764829	0.00738833	0.00756325	0.00807702	0.00895402	0.010395	0.0123601	0.0145479	0.0168108	0.0192407	0.0218962	0.0243972
3.A.	6	No Shift Correct		-0.134341	-0.130872	-0.127087	-0.123338	-0.119737	-0.11638	-0.113418	-0.111069	-0.109537	-0.108522	-0.107475	-0.106081	-0.104298	-0.102127	-0.099202	-0.0952586	-0.090544	-0.0854119	-0.0799916	-0.0744476	-0.0690899	-0.0641617	-0.0597351	-0.0555561	-0.0513128	-0.0472296	-0.0438028	-0.0414381	-0.0401081	-0.0400087	-0.0412247	-0.0436265	-0.0469673	-0.0508746	-0.0550293	-0.0590098	-0.0624379	-0.0651266	-0.0670668	-0.0683086	-0.0692579	-0.0703623	-0.0717862	-0.0735211	-0.0755233	-0.0776105
3.A.	7	No Shift Correct		0.0563252	0.0568031	0.0574143	0.0582004	0.0590455	0.0597427	0.0600935	0.0600347	0.0596014	0.058853	0.0578554	0.0567039	0.0555768	0.0546748	0.0540517	0.0536057	0.0533908	0.0535985	0.0544279	0.0558925	0.0579347	0.0605334	0.0637175	0.067366	0.0712853	0.0752799	0.0791398	0.08265	0.0855544	0.0875908	0.0885323	0.0883145	0.0871523	0.0853091	0.0831392	0.0810546	0.079208	0.0775103	0.0758116	0.0739366	0.0717069	0.0691088	0.0662364	0.0633653	0.060753	0.0584274
3.A.	8	No Shift Correct		-0.212553	-0.21391	-0.215068	-0.216093	-0.217131	-0.218334	-0.220079	-0.222392	-0.224899	-0.227271	-0.22943	-0.231211	-0.232753	-0.234305	-0.235748	-0.236718	-0.237198	-0.237903	-0.239104	-0.240521	-0.241819	-0.24303	-0.244047	-0.244568	-0.244785	-0.245076	-0.245242	-0.244853	-0.243798	-0.242347	-0.241044	-0.240069	-0.23902	-0.237892	-0.237183	-0.237045	-0.237223	-0.237597	-0.238281	-0.239339	-0.240465	-0.241273	-0.241637	-0.241646	-0.241522	-0.241292
3.A.	9	No Shift Correct		0.146687	0.143324	0.140248	0.138028	0.136713	0.136178	0.136415	0.137376	0.13869	0.13982	0.140502	0.140984	0.141485	0.141955	0.142446	0.143264	0.144553	0.146293	0.148244	0.150062	0.151725	0.153194	0.154373	0.155364	0.15629	0.157374	0.158597	0.159915	0.161029	0.161697	0.161821	0.161243	0.15997	0.158331	0.156555	0.154896	0.153493	0.152596	0.152591	0.153656	0.155614	0.157752	0.159495	0.160736	0.161703	0.162575
3.A.	10	No Shift Correct		-0.321584	-0.322166	-0.322936	-0.323791	-0.324707	-0.325945	-0.327582	-0.329194	-0.330609	-0.331819	-0.332403	-0.332364	-0.332202	-0.331952	-0.331346	-0.330674	-0.330473	-0.330754	-0.331018	-0.331053	-0.330861	-0.330561	-0.330114	-0.329521	-0.328754	-0.327674	-0.326449	-0.325229	-0.323746	-0.321971	-0.320212	-0.318445	-0.316511	-0.314354	-0.312304	-0.310222	-0.307951	-0.306041	-0.305231	-0.305639	-0.306628	-0.307641	-0.308974	-0.311172	-0.313868	-0.316433
3.A.	11	No Shift Correct		0.102771	0.102926	0.102845	0.102769	0.102702	0.102695	0.102932	0.103503	0.104226	0.105009	0.105964	0.10734	0.109198	0.11158	0.114406	0.117498	0.120866	0.124368	0.127667	0.130413	0.132544	0.134119	0.135283	0.136026	0.136403	0.136487	0.136408	0.136216	0.135693	0.134719	0.133415	0.131935	0.130374	0.12885	0.127486	0.126245	0.125057	0.123919	0.122889	0.122029	0.121357	0.120779	0.120301	0.120061	0.120127	0.120497
3.A.	12	No Shift Correct		-0.197895	-0.203219	-0.207787	-0.211119	-0.213245	-0.214117	-0.213917	-0.213322	-0.213353	-0.214822	-0.217541	-0.220788	-0.223981	-0.226544	-0.227977	-0.227826	-0.225836	-0.222298	-0.21794	-0.213165	-0.2083	-0.203518	-0.198694	-0.194007	-0.18943	-0.184662	-0.179539	-0.173974	-0.167993	-0.161569	-0.154865	-0.147843	-0.140489	-0.133255	-0.126647	-0.120984	-0.116584	-0.113382	-0.111448	-0.110628	-0.110561	-0.110748	-0.111092	-0.111383	-0.111597	-0.11185
3.A.	13	No Shift Correct		0.255292	0.247879	0.240761	0.23424	0.227993	0.221781	0.215939	0.211249	0.20787	0.205593	0.204284	0.203808	0.203635	0.203315	0.203008	0.202912	0.202882	0.202661	0.202054	0.201052	0.200174	0.199665	0.199346	0.198722	0.197621	0.196382	0.195279	0.194178	0.19268	0.191144	0.189886	0.188575	0.187101	0.18549	0.184149	0.183338	0.182724	0.182233	0.181777	0.180893	0.179209	0.17672	0.17377	0.170076	0.165267	0.159603
3.A.	14	No Shift Correct		-0.277024	-0.279111	-0.280896	-0.283568	-0.287398	-0.291152	-0.294096	-0.296429	-0.298829	-0.301579	-0.304146	-0.30622	-0.307831	-0.309641	-0.311551	-0.312913	-0.313478	-0.313841	-0.314567	-0.314976	-0.314704	-0.314171	-0.314003	-0.313859	-0.312926	-0.311524	-0.310423	-0.309512	-0.308637	-0.308512	-0.308856	-0.308925	-0.308386	-0.307936	-0.308057	-0.30838	-0.309075	-0.310296	-0.311601	-0.312676	-0.313625	-0.314365	-0.314377	-0.313821	-0.312952	-0.311692
3.A.	1	Shift Correct		-0.277531	-0.278288	-0.2793	-0.28058	-0.282039	-0.283568	-0.285	-0.286085	-0.28665	-0.286786	-0.286709	-0.286683	-0.286748	-0.28684	-0.286833	-0.28664	-0.286149	-0.285382	-0.284376	-0.283056	-0.281448	-0.27983	-0.278518	-0.27777	-0.277729	-0.278526	-0.280132	-0.282256	-0.284463	-0.286442	-0.288056	-0.289196	-0.289816	-0.289984	-0.289765	-0.289166	-0.288231	-0.286999	-0.28555	-0.283934	-0.282242	-0.280569	-0.279078	-0.277961	-0.277341	-0.277342
3.A.	2	Shift Correct		-0.00605526	-0.00616865	-0.00626817	-0.00635251	-0.00642812	-0.00649729	-0.00656537	-0.0066207	-0.00665899	-0.00669898	-0.00675366	-0.00681639	-0.00686688	-0.00688151	-0.00686375	-0.00683436	-0.00678811	-0.00672601	-0.00666733	-0.00663133	-0.00662293	-0.00663215	-0.0066525	-0.00667833	-0.00670726	-0.00674843	-0.00680461	-0.00686473	-0.00691803	-0.00696224	-0.00699837	-0.00704228	-0.00709367	-0.00713832	-0.00717216	-0.00720578	-0.00724239	-0.00727393	-0.00730437	-0.0073517	-0.0074335	-0.00754114	-0.00765461	-0.00776139	-0.00786125	-0.00796201
3.A.	3	Shift Correct		-0.0928267	-0.0922108	-0.0915032	-0.0906491	-0.0895762	-0.0882318	-0.0866164	-0.0846926	-0.0824686	-0.0800439	-0.0775324	-0.0749825	-0.0724046	-0.0699814	-0.0679804	-0.0666267	-0.0659831	-0.0659609	-0.0664338	-0.0672921	-0.0685574	-0.0701994	-0.0721483	-0.0743212	-0.0766574	-0.0790697	-0.0814284	-0.08358	-0.0854141	-0.0869663	-0.0882695	-0.0893111	-0.0901316	-0.0909041	-0.0916796	-0.0924234	-0.093145	-0.0938702	-0.0945217	-0.0950241	-0.0953622	-0.0955234	-0.0955699	-0.0955567	-0.0954116	-0.0951336
3.A.	4	Shift Correct		0.0782034	0.0768474	0.0752302	0.0730447	0.0700909	0.0658052	0.0607047	0.0552815	0.0499405	0.0449638	0.0403548	0.0361052	0.0322076	0.0290243	0.0269954	0.0255176	0.0240184	0.0223387	0.0210099	0.0198655	0.0180575	0.0152775	0.0124251	0.0103738	0.00907351	0.00821637	0.00827441	0.00904527	0.00955121	0.00939847	0.00937998	0.0101269	0.0110403	0.0115019	0.0113722	0.0111667	0.0112333	0.01084	0.0100103	0.00888917	0.00782416	0.00698607	0.00630256	0.00583503	0.00545358	0.00459932
3.A.	5	Shift Correct		-0.120334	-0.123228	-0.12702	-0.131476	-0.136458	-0.141663	-0.146858	-0.151843	-0.156252	-0.159972	-0.163224	-0.166189	-0.168575	-0.170114	-0.170992	-0.171428	-0.171358	-0.170555	-0.169216	-0.167817	-0.166897	-0.166556	-0.167106	-0.16866	-0.170965	-0.173455	-0.175833	-0.177755	-0.178755	-0.178572	-0.177253	-0.175046	-0.172082	-0.168877	-0.165856	-0.163391	-0.161701	-0.160811	-0.160469	-0.160277	-0.159715	-0.158455	-0.156554	-0.153987	-0.150898	-0.147684
3.A.	6	Shift Correct		0.25375	0.251236	0.249391	0.248551	0.248776	0.249966	0.251895	0.254235	0.256559	0.258294	0.259187	0.259178	0.258122	0.256227	0.253869	0.251272	0.248856	0.247127	0.246326	0.24617	0.246157	0.245763	0.244405	0.242025	0.238918	0.235331	0.23164	0.22843	0.226123	0.224293	0.222329	0.219515	0.215728	0.211239	0.206434	0.201366	0.195909	0.190236	0.18454	0.178736	0.172899	0.166971	0.160853	0.154873	0.149513	0.145161
3.A.	7	Shift Correct		0.045873	0.0446662	0.0433972	0.0422999	0.0415236	0.0409877	0.0405857	0.0402411	0.0397958	0.0391996	0.0384569	0.0375109	0.0362339	0.0346411	0.0329706	0.0314425	0.0300756	0.0287677	0.0274144	0.0261102	0.0249293	0.0238103	0.0227037	0.0215916	0.0203342	0.0188428	0.0171539	0.0153476	0.0134633	0.0115888	0.00988075	0.00841443	0.00732716	0.00674345	0.00669321	0.00714697	0.00805891	0.00920944	0.0102432	0.0109908	0.0114864	0.011725	0.011639	0.0111944	0.0105798	0.0100627
3.A.	8	Shift Correct		-0.190324	-0.190005	-0.189533	-0.188882	-0.188012	-0.186719	-0.184865	-0.182576	-0.180244	-0.178006	-0.17556	-0.172929	-0.170465	-0.168233	-0.166032	-0.16391	-0.162044	-0.160408	-0.15879	-0.15697	-0.155042	-0.153115	-0.151276	-0.1496	-0.148034	-0.146496	-0.145268	-0.144479	-0.143816	-0.143135	-0.142887	-0.143509	-0.144639	-0.145568	-0.146075	-0.146519	-0.147171	-0.147583	-0.147445	-0.146931	-0.146296	-0.145326	-0.143727	-0.141631	-0.139415	-0.137333
3.A.	9	Shift Correct		0.410929	0.412089	0.413066	0.414035	0.415106	0.416315	0.417464	0.418672	0.420074	0.421776	0.423818	0.426096	0.428243	0.429959	0.43121	0.431933	0.432138	0.431789	0.430941	0.429971	0.429364	0.429618	0.430895	0.433008	0.435654	0.438471	0.441145	0.443682	0.446105	0.448375	0.450488	0.45205	0.452562	0.452022	0.450974	0.44996	0.448928	0.44753	0.445803	0.444188	0.442603	0.44048	0.437845	0.434934	0.431626	0.427728
3.A.	10	Shift Correct		-0.194132	-0.192644	-0.191648	-0.191421	-0.192045	-0.193182	-0.194646	-0.196146	-0.197182	-0.197674	-0.197924	-0.198243	-0.198379	-0.198176	-0.198055	-0.198052	-0.197948	-0.19766	-0.197276	-0.196885	-0.196732	-0.196675	-0.19652	-0.196324	-0.19612	-0.195682	-0.194687	-0.193117	-0.191371	-0.189601	-0.187849	-0.186228	-0.18441	-0.182051	-0.179117	-0.175678	-0.17188	-0.167772	-0.163817	-0.160341	-0.157309	-0.154515	-0.151937	-0.149776	-0.148102	-0.146686
3.A.	11	Shift Correct		-0.162865	-0.161015	-0.159482	-0.158425	-0.158048	-0.158337	-0.159125	-0.160219	-0.161546	-0.163176	-0.164973	-0.166685	-0.168127	-0.169397	-0.170575	-0.171712	-0.172867	-0.174148	-0.175531	-0.176947	-0.178322	-0.17967	-0.180933	-0.181974	-0.182708	-0.183178	-0.183537	-0.183839	-0.184067	-0.184275	-0.184546	-0.184991	-0.185702	-0.18652	-0.187208	-0.187603	-0.187689	-0.187475	-0.187027	-0.186422	-0.185605	-0.184358	-0.182637	-0.180617	-0.178586	-0.176705
3.A.	12	Shift Correct		-0.0839339	-0.0807588	-0.0774054	-0.0736393	-0.0692324	-0.0642061	-0.0588797	-0.0536524	-0.0490021	-0.0452855	-0.0426196	-0.0409725	-0.040502	-0.0409437	-0.0423422	-0.0448567	-0.0480155	-0.0508739	-0.0524348	-0.0524542	-0.0511445	-0.0487793	-0.0454535	-0.0414424	-0.0370803	-0.0325718	-0.028168	-0.0244841	-0.0220886	-0.0210019	-0.0208722	-0.0215707	-0.0230227	-0.0244882	-0.025483	-0.0257	-0.0248611	-0.0229176	-0.0200461	-0.016873	-0.0142019	-0.0125017	-0.0121842	-0.0133724	-0.0156178	-0.018236
3.A.	13	Shift Correct		-0.312794	-0.310811	-0.308333	-0.305604	-0.302363	-0.298411	-0.294193	-0.289972	-0.285423	-0.280519	-0.27601	-0.272556	-0.269924	-0.267722	-0.266152	-0.265451	-0.265271	-0.265028	-0.264713	-0.264405	-0.263497	-0.261575	-0.259125	-0.256541	-0.254048	-0.252069	-0.250605	-0.249383	-0.248524	-0.248783	-0.25026	-0.252176	-0.253657	-0.255125	-0.257078	-0.259072	-0.26073	-0.261289	-0.260467	-0.258774	-0.256519	-0.253654	-0.249986	-0.246348	-0.243306	-0.240354
3.A.	14	Shift Correct		0.107732	0.104376	0.100851	0.0972134	0.0938168	0.0909181	0.0886987	0.0870566	0.0856495	0.0844837	0.083711	0.0830684	0.0821755	0.0810048	0.0798528	0.0786983	0.0777571	0.0771718	0.0768451	0.0766407	0.0763623	0.0760009	0.0754795	0.0745668	0.0733724	0.0718859	0.0701357	0.0681777	0.0665626	0.0653567	0.0638583	0.0616803	0.0593496	0.0575099	0.0561973	0.0550698	0.0541651	0.0538246	0.0542583	0.0550113	0.0555573	0.0560889	0.0572981	0.0590759	0.0608174	0.0622916
Figure Panel	Patient	Condition
3.C.	1	ED Correct		-0.282414	-0.282847	-0.283532	-0.284445	-0.285472	-0.2865	-0.287359	-0.287851	-0.2879	-0.287697	-0.287493	-0.287507	-0.287729	-0.288056	-0.288325	-0.288407	-0.288158	-0.287546	-0.28655	-0.28509	-0.283219	-0.281282	-0.279682	-0.278792	-0.278841	-0.280022	-0.282317	-0.285396	-0.288734	-0.291908	-0.294663	-0.296856	-0.298424	-0.299414	-0.299879	-0.299817	-0.299351	-0.29863	-0.297777	-0.296814	-0.295777	-0.294771	-0.293977	-0.293545	-0.293577	-0.294203
3.C.	2	ED Correct		-0.00724867	-0.0073728	-0.00747701	-0.0075596	-0.0076288	-0.00769577	-0.00776641	-0.00782857	-0.0078674	-0.00791128	-0.00798914	-0.00809836	-0.00820871	-0.00828427	-0.00833102	-0.00838353	-0.00843346	-0.00847116	-0.00849857	-0.00852505	-0.00856579	-0.00862039	-0.00868063	-0.00873012	-0.00876571	-0.00880653	-0.00887539	-0.00896137	-0.00904238	-0.00910267	-0.00913766	-0.00917346	-0.00920434	-0.00920906	-0.00917714	-0.00913116	-0.00909418	-0.00906718	-0.00905562	-0.00907424	-0.00913972	-0.00924086	-0.00935065	-0.00944232	-0.00951077	-0.00957223
3.C.	3	ED Correct		-0.105689	-0.10524	-0.104443	-0.103311	-0.101854	-0.100096	-0.0981645	-0.096076	-0.093751	-0.0911663	-0.0884876	-0.0858992	-0.0834807	-0.0813809	-0.079849	-0.0791766	-0.0794344	-0.0804209	-0.0818966	-0.0837039	-0.0858412	-0.0883729	-0.0913642	-0.0947199	-0.0983053	-0.101984	-0.105504	-0.108553	-0.110936	-0.112712	-0.113984	-0.114809	-0.115306	-0.115687	-0.116017	-0.116244	-0.116289	-0.116159	-0.115915	-0.115596	-0.115236	-0.114714	-0.113991	-0.113203	-0.112296	-0.111162
3.C.	4	ED Correct		0.0901046	0.0877025	0.0850069	0.0824469	0.079789	0.0769353	0.0741506	0.0718258	0.0702336	0.0694677	0.0696016	0.0703146	0.0708697	0.0710324	0.0713768	0.0722141	0.0728346	0.0722689	0.0707115	0.0689052	0.0671144	0.0649533	0.0625869	0.0609903	0.060536	0.0610286	0.0620487	0.0636434	0.0657645	0.0679682	0.069743	0.0711938	0.0723517	0.0727552	0.072201	0.0713306	0.0708539	0.0707186	0.0705684	0.0700654	0.0694044	0.0694311	0.0703542	0.0716099	0.0726234	0.0734958
3.C.	5	ED Correct		-0.0602295	-0.0640553	-0.069009	-0.0747043	-0.0807221	-0.0863753	-0.0913437	-0.0957157	-0.099519	-0.102487	-0.104814	-0.1069	-0.108624	-0.109959	-0.111114	-0.112496	-0.114337	-0.116634	-0.119623	-0.123589	-0.128569	-0.134288	-0.140445	-0.146463	-0.151438	-0.154878	-0.156753	-0.157041	-0.155881	-0.15354	-0.150481	-0.147452	-0.145126	-0.144111	-0.144415	-0.145793	-0.147893	-0.150513	-0.153517	-0.156712	-0.159546	-0.161421	-0.16227	-0.161974	-0.160431	-0.158034
3.C.	6	ED Correct		0.532524	0.528673	0.525427	0.523332	0.522619	0.523252	0.525016	0.52747	0.530072	0.532137	0.533338	0.533544	0.532535	0.530592	0.528246	0.525947	0.524307	0.523822	0.524609	0.526197	0.527834	0.528617	0.527703	0.524938	0.520758	0.51565	0.510327	0.505696	0.502332	0.49987	0.497764	0.49534	0.492298	0.488706	0.484704	0.480173	0.474897	0.469111	0.463145	0.456981	0.450824	0.444823	0.438804	0.432975	0.427738	0.423423
3.C.	7	ED Correct		0.0223904	0.0187984	0.0146212	0.010074	0.00547504	0.00102186	-0.00308416	-0.00671133	-0.00991612	-0.0125442	-0.0144954	-0.0158311	-0.0167887	-0.0174509	-0.0176712	-0.0173784	-0.0166579	-0.0155043	-0.0138634	-0.0116797	-0.00898549	-0.00587853	-0.00259567	0.000536468	0.00331255	0.00567449	0.00766853	0.00917192	0.00994661	0.0100894	0.0100196	0.00986527	0.00970404	0.00978619	0.0102953	0.0111517	0.0120267	0.0125675	0.0127258	0.0125309	0.0120166	0.0112513	0.0103708	0.00947977	0.00874516	0.00825669
3.C.	8	ED Correct		-0.141808	-0.143924	-0.145697	-0.146977	-0.147995	-0.148836	-0.149219	-0.149304	-0.149838	-0.151112	-0.152413	-0.153242	-0.15406	-0.155143	-0.156064	-0.156301	-0.156011	-0.155262	-0.154217	-0.152941	-0.15162	-0.150259	-0.148871	-0.147415	-0.146018	-0.144714	-0.143789	-0.143038	-0.14212	-0.140955	-0.140116	-0.140008	-0.140136	-0.140011	-0.13981	-0.139924	-0.140431	-0.140484	-0.139743	-0.138787	-0.138208	-0.137514	-0.136181	-0.134368	-0.132247	-0.129949
3.C.	9	ED Correct		0.264138	0.265001	0.265257	0.265114	0.264887	0.264463	0.263421	0.262062	0.260823	0.259877	0.259166	0.258706	0.258573	0.258701	0.259131	0.259903	0.261105	0.262561	0.264011	0.265552	0.267367	0.269662	0.272473	0.275456	0.278347	0.281188	0.283866	0.286069	0.287579	0.288519	0.28943	0.29025	0.290479	0.290073	0.289744	0.290186	0.291106	0.291693	0.291918	0.292531	0.293494	0.293795	0.292992	0.291336	0.288716	0.284848
3.C.	10	ED Correct		-0.0835064	-0.0817064	-0.0807064	-0.0804612	-0.0808791	-0.0818027	-0.0835183	-0.0858326	-0.0882183	-0.0902599	-0.0921309	-0.0943464	-0.0964595	-0.097768	-0.0986809	-0.0996096	-0.10053	-0.101024	-0.101086	-0.101008	-0.101317	-0.101758	-0.101979	-0.102076	-0.102057	-0.101659	-0.100499	-0.0984689	-0.0959559	-0.0935631	-0.0917457	-0.0903833	-0.088694	-0.0865347	-0.0842086	-0.0816628	-0.0784856	-0.0745173	-0.0702029	-0.0659094	-0.0614565	-0.0566944	-0.0519584	-0.0476915	-0.0438848	-0.0405706
3.C.	11	ED Correct		-0.253765	-0.251785	-0.250305	-0.249502	-0.249392	-0.249827	-0.250777	-0.252184	-0.253845	-0.255487	-0.256805	-0.257761	-0.258307	-0.258694	-0.259062	-0.259414	-0.259899	-0.260816	-0.262188	-0.263899	-0.265813	-0.267922	-0.270119	-0.272114	-0.273785	-0.275264	-0.276759	-0.278208	-0.279431	-0.280241	-0.280588	-0.280653	-0.280591	-0.280305	-0.279657	-0.278608	-0.277262	-0.275746	-0.274104	-0.272295	-0.27033	-0.268261	-0.266274	-0.264683	-0.26366	-0.263118
3.C.	12	ED Correct		0.224658	0.223466	0.220874	0.217641	0.214227	0.21097	0.207866	0.205256	0.203344	0.202587	0.203058	0.204311	0.205554	0.205862	0.204598	0.201698	0.197747	0.193652	0.190428	0.189338	0.190647	0.193626	0.197373	0.201189	0.204695	0.208094	0.211532	0.21469	0.217426	0.220167	0.222851	0.225728	0.227971	0.229161	0.229218	0.228611	0.227838	0.22704	0.22584	0.223447	0.218985	0.212257	0.202823	0.190361	0.17528	0.158891
3.C.	13	ED Correct		-0.239352	-0.235903	-0.229514	-0.220689	-0.209734	-0.19703	-0.183999	-0.171508	-0.159078	-0.146523	-0.13557	-0.127627	-0.122092	-0.117617	-0.114434	-0.112568	-0.110719	-0.107591	-0.104097	-0.100646	-0.0958675	-0.0893619	-0.083175	-0.0784458	-0.0748963	-0.0726293	-0.0716776	-0.0719612	-0.0739079	-0.0776865	-0.0824507	-0.0870336	-0.090894	-0.0946758	-0.0989693	-0.102948	-0.106108	-0.10799	-0.108138	-0.106808	-0.103735	-0.0987373	-0.0922676	-0.0854207	-0.0779924	-0.0699232
3.C.	14	ED Correct		-0.134623	-0.13742	-0.139919	-0.142114	-0.143843	-0.145223	-0.146786	-0.148816	-0.151376	-0.154276	-0.157357	-0.160869	-0.164966	-0.169078	-0.172551	-0.175505	-0.178001	-0.179821	-0.181011	-0.181905	-0.182953	-0.184538	-0.186883	-0.190271	-0.194784	-0.200156	-0.206	-0.212091	-0.218021	-0.22335	-0.228111	-0.232532	-0.23679	-0.240847	-0.244541	-0.247832	-0.250941	-0.253935	-0.256617	-0.258884	-0.260825	-0.262264	-0.262799	-0.261958	-0.259598	-0.256298
3.C.	1	No Shift Correct		0.0447489	0.0456551	0.0461706	0.0461068	0.0454217	0.044124	0.0423738	0.0403142	0.0381149	0.035771	0.0331873	0.0304045	0.027594	0.0249532	0.0225269	0.0202193	0.0178662	0.0153438	0.0125935	0.00958705	0.00640243	0.00320028	7.14109e-05	-0.00303797	-0.00607022	-0.00901988	-0.0118	-0.0143404	-0.0166021	-0.0186862	-0.0207748	-0.0229895	-0.0254334	-0.0282014	-0.0313015	-0.0347425	-0.0385562	-0.0426587	-0.0469436	-0.0513287	-0.0558002	-0.0604488	-0.0653366	-0.070325	-0.0753523	-0.080416
3.C.	2	No Shift Correct		-0.0100193	-0.0100721	-0.0101316	-0.0101728	-0.0101899	-0.0101905	-0.0101875	-0.0101891	-0.0102103	-0.0102607	-0.0103447	-0.0104515	-0.0105627	-0.0106753	-0.0107974	-0.0109343	-0.0110757	-0.011206	-0.0113141	-0.0114123	-0.0115245	-0.0116513	-0.0117775	-0.0119011	-0.0120268	-0.0121445	-0.0122506	-0.0123456	-0.0124292	-0.0124946	-0.0125414	-0.012587	-0.01264	-0.0126954	-0.0127466	-0.0127887	-0.0128228	-0.0128443	-0.0128549	-0.0128611	-0.0128605	-0.0128504	-0.0128403	-0.0128392	-0.0128416	-0.0128415
3.C.	3	No Shift Correct		-0.416737	-0.417186	-0.417867	-0.418729	-0.419605	-0.420306	-0.420704	-0.420641	-0.420104	-0.419173	-0.417934	-0.41636	-0.414461	-0.412337	-0.410111	-0.407891	-0.405802	-0.403951	-0.402451	-0.401238	-0.40021	-0.399263	-0.39839	-0.397724	-0.397319	-0.39716	-0.397259	-0.397671	-0.398341	-0.399151	-0.399976	-0.40078	-0.401466	-0.401964	-0.40227	-0.402452	-0.402682	-0.403099	-0.403742	-0.404505	-0.40507	-0.4053	-0.40527	-0.405056	-0.404736	-0.404338
3.C.	4	No Shift Correct		0.0618379	0.0639038	0.0657517	0.0677005	0.0694432	0.0709567	0.0725799	0.0749983	0.0784135	0.0826779	0.0877559	0.0935992	0.0997279	0.105663	0.111451	0.116984	0.122127	0.12689	0.130602	0.132906	0.133931	0.134102	0.133912	0.134042	0.134495	0.135491	0.137123	0.139449	0.142402	0.146046	0.149853	0.153383	0.156535	0.159668	0.162888	0.166582	0.170782	0.17511	0.179127	0.183085	0.187074	0.190826	0.194384	0.197523	0.200223	0.202493
3.C.	5	No Shift Correct		-0.0982214	-0.0964241	-0.0950518	-0.0940029	-0.0933141	-0.0931181	-0.0932563	-0.0934212	-0.0938914	-0.095072	-0.0968911	-0.0987246	-0.100256	-0.101385	-0.102241	-0.10256	-0.102318	-0.101873	-0.101403	-0.101027	-0.100986	-0.101218	-0.101474	-0.101636	-0.101757	-0.101608	-0.100597	-0.0981244	-0.0942491	-0.0895018	-0.0845319	-0.0799879	-0.0765347	-0.0742612	-0.0730097	-0.0731432	-0.0746667	-0.0770705	-0.0798145	-0.0826986	-0.085875	-0.0888926	-0.0910858	-0.0925727	-0.0938366	-0.0950808
3.C.	6	No Shift Correct		-0.0319346	-0.0264708	-0.0207147	-0.0152727	-0.0104267	-0.00640963	-0.00339438	-0.0014584	-0.000523354	-3.14938e-05	0.000758355	0.00216138	0.00396493	0.00595848	0.00854289	0.012188	0.0168228	0.0222677	0.0285311	0.0354869	0.0427201	0.0497353	0.0562118	0.0623409	0.0682971	0.0738689	0.0785801	0.0819917	0.0841636	0.084941	0.0843575	0.0825019	0.0793735	0.0751168	0.0699867	0.0644449	0.0590357	0.0541153	0.0497385	0.0457321	0.0415915	0.0368768	0.0315634	0.0259814	0.0204551	0.0152704
3.C.	7	No Shift Correct		0.187251	0.191802	0.196686	0.201728	0.206535	0.210679	0.213817	0.215835	0.216807	0.216716	0.215489	0.213224	0.210205	0.206582	0.202388	0.197604	0.192608	0.188036	0.184261	0.181337	0.179236	0.17798	0.177594	0.177917	0.178755	0.17986	0.180958	0.1819	0.182372	0.182015	0.180707	0.178418	0.175478	0.172171	0.169029	0.166486	0.164293	0.16188	0.15894	0.155515	0.151534	0.147204	0.143045	0.139402	0.136448	0.134011
3.C.	8	No Shift Correct		-0.148865	-0.151708	-0.154027	-0.155712	-0.157312	-0.159201	-0.16197	-0.16537	-0.16857	-0.17117	-0.17327	-0.174534	-0.175074	-0.175641	-0.176137	-0.175732	-0.174542	-0.174329	-0.17545	-0.176979	-0.178179	-0.179613	-0.181483	-0.182907	-0.183802	-0.185181	-0.187108	-0.188549	-0.189054	-0.189259	-0.190356	-0.192237	-0.193642	-0.19439	-0.195487	-0.197099	-0.198803	-0.200604	-0.202758	-0.205352	-0.207774	-0.209113	-0.208982	-0.207818	-0.206636	-0.205589
3.C.	9	No Shift Correct		-0.0294021	-0.0329575	-0.0357701	-0.0366476	-0.0355171	-0.0327305	-0.0283754	-0.0226053	-0.0163139	-0.0107601	-0.00638087	-0.00275212	0.000198727	0.00221487	0.00351916	0.00466831	0.00611632	0.00820891	0.011054	0.0144234	0.0180004	0.0213435	0.0243466	0.0276172	0.0314347	0.0355156	0.0394204	0.0429745	0.045919	0.0479155	0.048418	0.0471556	0.0443549	0.0405637	0.0361977	0.0319632	0.0281722	0.0249283	0.0228724	0.0224391	0.0229776	0.0233815	0.0230827	0.0221569	0.020902	0.0196174
3.C.	10	No Shift Correct		-0.235431	-0.235634	-0.235811	-0.235888	-0.235699	-0.235899	-0.236727	-0.23742	-0.237529	-0.237299	-0.236812	-0.236185	-0.235694	-0.235187	-0.234348	-0.23336	-0.232746	-0.232608	-0.232387	-0.231954	-0.231726	-0.231852	-0.232032	-0.232198	-0.232629	-0.233457	-0.234401	-0.23527	-0.235861	-0.23627	-0.236791	-0.237163	-0.236876	-0.235932	-0.235002	-0.233848	-0.232387	-0.231538	-0.23198	-0.233579	-0.235759	-0.238129	-0.240998	-0.244556	-0.24825	-0.251533
3.C.	11	No Shift Correct		0.163937	0.165074	0.166033	0.166953	0.167717	0.16833	0.169056	0.16999	0.170951	0.172047	0.173688	0.176126	0.179201	0.182853	0.186987	0.191242	0.195392	0.19925	0.202679	0.205473	0.207686	0.209496	0.211116	0.212584	0.21391	0.214995	0.215679	0.215861	0.21542	0.214351	0.212742	0.210735	0.208527	0.206364	0.204479	0.202869	0.201438	0.200107	0.19887	0.197697	0.196588	0.195502	0.194556	0.194108	0.194388	0.195481
3.C.	12	No Shift Correct		-0.140958	-0.142751	-0.14657	-0.151377	-0.156105	-0.16042	-0.164801	-0.170085	-0.177012	-0.18626	-0.197275	-0.209274	-0.221444	-0.232968	-0.243581	-0.253108	-0.261734	-0.2698	-0.277876	-0.285488	-0.29185	-0.295821	-0.29588	-0.292652	-0.286926	-0.278998	-0.2692	-0.257971	-0.246121	-0.234674	-0.223824	-0.212744	-0.200464	-0.186903	-0.172966	-0.160331	-0.15022	-0.142577	-0.136813	-0.132292	-0.128408	-0.124917	-0.122109	-0.119675	-0.117349	-0.11534
3.C.	13	No Shift Correct		0.237105	0.227402	0.218402	0.210375	0.202832	0.19565	0.189137	0.184323	0.181432	0.180243	0.180266	0.180926	0.181265	0.180864	0.179697	0.177366	0.173676	0.168965	0.163431	0.157757	0.152764	0.148529	0.144478	0.139695	0.13426	0.128704	0.122901	0.11659	0.110204	0.10471	0.100357	0.0966699	0.093774	0.0918377	0.0911213	0.0918912	0.0942599	0.0977649	0.10153	0.104563	0.106543	0.108011	0.109664	0.111196	0.111805	0.111293
3.C.	14	No Shift Correct		-0.299429	-0.303833	-0.307649	-0.312883	-0.319832	-0.326291	-0.331104	-0.334449	-0.337659	-0.341357	-0.344522	-0.346871	-0.348785	-0.352028	-0.356456	-0.360393	-0.362963	-0.365086	-0.367853	-0.369831	-0.370348	-0.370513	-0.372182	-0.374923	-0.376745	-0.378488	-0.38213	-0.387418	-0.392836	-0.398641	-0.404033	-0.40797	-0.41003	-0.411187	-0.412062	-0.411983	-0.411808	-0.411819	-0.411291	-0.410386	-0.410232	-0.410617	-0.410365	-0.410007	-0.410063	-0.409917
Figure Panel	Patient	Condition
3.E.	1	ID Correct		-0.00354912	-0.00363995	-0.00372959	-0.00381761	-0.00390668	-0.0039805	-0.00404319	-0.00408417	-0.00412132	-0.00415315	-0.00415915	-0.00412425	-0.00404903	-0.0039357	-0.0037825	-0.00358111	-0.00333289	-0.0030612	-0.00282175	-0.00265452	-0.00254292	-0.00245684	-0.00239342	-0.00236957	-0.00238452	-0.00242642	-0.00245599	-0.00246179	-0.00245691	-0.00246735	-0.00250584	-0.00256682	-0.00266126	-0.00278975	-0.00296168	-0.00316249	-0.00335361	-0.00350809	-0.00362674	-0.00373435	-0.00385044	-0.00397172	-0.00409292	-0.00423144	-0.00439726	-0.00458056
3.E.	2	ID Correct		-0.0729483	-0.0720754	-0.0715049	-0.0710805	-0.0706019	-0.0698966	-0.0687694	-0.0671	-0.0650323	-0.0628547	-0.0606016	-0.0581113	-0.055287	-0.052364	-0.0496382	-0.0472315	-0.0451947	-0.0436136	-0.0425366	-0.0419284	-0.0418461	-0.042113	-0.0424512	-0.042796	-0.0432016	-0.0436566	-0.0442205	-0.0449852	-0.0459718	-0.0471769	-0.0485285	-0.0499049	-0.0512254	-0.0526029	-0.0540673	-0.0556095	-0.0573767	-0.0594234	-0.0614599	-0.0632313	-0.0646481	-0.0658652	-0.0671015	-0.0682851	-0.0693173	-0.0703628
3.E.	3	ID Correct		0.0705027	0.0698234	0.0689041	0.0669609	0.0638156	0.0586033	0.0520044	0.0445765	0.0368098	0.0291084	0.0214304	0.0139697	0.00719095	0.00184263	-0.00172193	-0.00469785	-0.00756863	-0.00996915	-0.0111499	-0.011866	-0.0136852	-0.0168657	-0.0200326	-0.022378	-0.0242258	-0.0259563	-0.0265207	-0.0262829	-0.0268221	-0.0284996	-0.0296785	-0.0293871	-0.0286319	-0.0281326	-0.0279877	-0.0277628	-0.0273446	-0.027905	-0.0291744	-0.0306954	-0.0320219	-0.0334195	-0.0351426	-0.0367252	-0.0380092	-0.0399808
3.E.	4	ID Correct		-0.168417	-0.170567	-0.173429	-0.176893	-0.181047	-0.185893	-0.191269	-0.196744	-0.201639	-0.205959	-0.209953	-0.213621	-0.216535	-0.218238	-0.218894	-0.218574	-0.216975	-0.213691	-0.20889	-0.2032	-0.19756	-0.192371	-0.188435	-0.186418	-0.186587	-0.188317	-0.191098	-0.194327	-0.197053	-0.198597	-0.19867	-0.197121	-0.193647	-0.188689	-0.183009	-0.177469	-0.172748	-0.169049	-0.166031	-0.163129	-0.159851	-0.156082	-0.151982	-0.147598	-0.143272	-0.139403
3.E.	5	ID Correct		0.0615281	0.0619115	0.0625811	0.0637838	0.065556	0.0676316	0.0696989	0.0715427	0.072937	0.0736954	0.0737585	0.0730722	0.0715823	0.0693691	0.0667318	0.0639897	0.0612314	0.0582823	0.0549329	0.0513034	0.0475392	0.0436029	0.0395699	0.0356284	0.0316819	0.0276217	0.0234774	0.0194647	0.0158078	0.0125883	0.00978816	0.0074472	0.00574257	0.00471496	0.00429182	0.00447716	0.00541369	0.00697075	0.00858809	0.00996409	0.0111328	0.0120408	0.0124846	0.0123376	0.0118029	0.0112666
3.E.	6	ID Correct		-0.225902	-0.223798	-0.22168	-0.219612	-0.217359	-0.2145	-0.211006	-0.206975	-0.202541	-0.197728	-0.192534	-0.187367	-0.182496	-0.177832	-0.173341	-0.16949	-0.166469	-0.164181	-0.162143	-0.159924	-0.157552	-0.155208	-0.153041	-0.151202	-0.149513	-0.147802	-0.146353	-0.145536	-0.14506	-0.144734	-0.144919	-0.146076	-0.147942	-0.149643	-0.15067	-0.151355	-0.152113	-0.152789	-0.153094	-0.152903	-0.152227	-0.151054	-0.149261	-0.146958	-0.144671	-0.142748
3.E.	7	ID Correct		0.526265	0.527657	0.529202	0.531045	0.533135	0.535626	0.538497	0.541723	0.5452	0.548983	0.553188	0.557617	0.561555	0.564518	0.566415	0.5671	0.566521	0.564753	0.5621	0.559157	0.556647	0.555297	0.555369	0.556798	0.559252	0.56205	0.564722	0.56752	0.570661	0.573976	0.577034	0.579179	0.579913	0.579268	0.577654	0.575497	0.572932	0.569972	0.566713	0.563347	0.55976	0.555733	0.551659	0.547761	0.543913	0.539991
3.E.	8	ID Correct		-0.347305	-0.34625	-0.345261	-0.345056	-0.345966	-0.347399	-0.348516	-0.348886	-0.348055	-0.346402	-0.344406	-0.342099	-0.339498	-0.337203	-0.335649	-0.334356	-0.332834	-0.331464	-0.330462	-0.329638	-0.328846	-0.3281	-0.327423	-0.326822	-0.32636	-0.325869	-0.325101	-0.324168	-0.323483	-0.322577	-0.320915	-0.318937	-0.316939	-0.314304	-0.310528	-0.305854	-0.301196	-0.296893	-0.293436	-0.291093	-0.290027	-0.289959	-0.290369	-0.291124	-0.292404	-0.293615
3.E.	9	ID Correct		-0.0306475	-0.0289848	-0.0273769	-0.0259502	-0.025183	-0.025259	-0.0258121	-0.0264514	-0.0272921	-0.0289044	-0.0314001	-0.0342094	-0.0369564	-0.0395109	-0.0418667	-0.0441451	-0.046276	-0.0480847	-0.0494846	-0.0504727	-0.0510625	-0.0513036	-0.0512072	-0.0508611	-0.0502309	-0.0492335	-0.0479415	-0.0465733	-0.045355	-0.0446879	-0.0448496	-0.0458459	-0.0476813	-0.0501047	-0.0527354	-0.0552322	-0.0574016	-0.0590796	-0.0603692	-0.0615167	-0.0623696	-0.062316	-0.0609819	-0.0583401	-0.0548413	-0.0510124
3.E.	10	ID Correct		-0.2228	-0.21766	-0.211631	-0.204715	-0.196789	-0.188036	-0.178915	-0.170161	-0.162558	-0.156828	-0.153174	-0.15135	-0.151227	-0.152006	-0.153465	-0.155806	-0.158609	-0.16091	-0.161723	-0.161261	-0.15995	-0.157862	-0.154725	-0.150626	-0.145879	-0.140871	-0.136033	-0.132112	-0.12987	-0.129528	-0.130548	-0.132855	-0.13597	-0.13863	-0.140098	-0.14014	-0.138576	-0.135399	-0.130695	-0.125017	-0.119136	-0.113643	-0.108937	-0.105053	-0.101522	-0.0979433
3.E.	11	ID Correct		-0.353594	-0.352427	-0.352121	-0.352779	-0.353823	-0.354734	-0.355412	-0.355784	-0.355615	-0.354961	-0.354032	-0.353071	-0.352053	-0.351114	-0.35044	-0.350386	-0.351133	-0.352492	-0.353944	-0.355383	-0.356624	-0.357249	-0.356875	-0.355482	-0.353577	-0.351757	-0.350009	-0.34795	-0.345533	-0.343836	-0.343487	-0.343921	-0.344081	-0.344263	-0.344916	-0.345807	-0.346631	-0.346456	-0.345094	-0.343199	-0.341399	-0.339718	-0.337608	-0.335751	-0.335146	-0.335038
3.E.	12	ID Correct		0.280842	0.277087	0.272829	0.268162	0.263574	0.25959	0.256902	0.255537	0.254954	0.255026	0.255902	0.257309	0.258705	0.259635	0.260141	0.260272	0.260441	0.260738	0.261028	0.261316	0.261587	0.2621	0.262881	0.263737	0.264913	0.266201	0.267376	0.268369	0.269837	0.271576	0.272408	0.271832	0.270878	0.270622	0.27101	0.271428	0.272098	0.273653	0.276312	0.279223	0.281545	0.283484	0.285939	0.288386	0.289685	0.289855
3.E.	1	No Shift Correct		-0.0176635	-0.0178037	-0.0179744	-0.0181272	-0.0182339	-0.0183011	-0.0183424	-0.0183667	-0.01838	-0.0183915	-0.018421	-0.0184834	-0.018579	-0.0187074	-0.0188712	-0.0190576	-0.0192406	-0.0194074	-0.019556	-0.0196985	-0.0198532	-0.0200132	-0.0201767	-0.0203598	-0.02057	-0.0207877	-0.0209996	-0.0211974	-0.0213754	-0.0215408	-0.0217031	-0.0218669	-0.0220235	-0.022169	-0.0223088	-0.0224384	-0.0225455	-0.0226228	-0.0226735	-0.022698	-0.0226863	-0.0226441	-0.0226044	-0.0225919	-0.0226009	-0.0226234
3.E.	2	No Shift Correct		-0.531157	-0.531953	-0.532907	-0.533922	-0.534861	-0.535538	-0.535875	-0.535694	-0.534959	-0.53378	-0.53233	-0.530636	-0.528714	-0.526663	-0.524616	-0.522742	-0.521204	-0.520042	-0.519244	-0.518673	-0.518182	-0.517585	-0.516821	-0.515993	-0.515175	-0.514411	-0.513734	-0.513226	-0.512984	-0.513046	-0.51331	-0.513624	-0.513805	-0.513737	-0.513508	-0.513278	-0.513307	-0.513771	-0.51465	-0.515694	-0.51647	-0.516892	-0.517156	-0.51739	-0.517706	-0.518187
3.E.	3	No Shift Correct		0.154408	0.154338	0.154179	0.154239	0.154344	0.154256	0.154363	0.155295	0.156915	0.158802	0.160711	0.162769	0.164761	0.166427	0.168072	0.170097	0.172694	0.175836	0.178828	0.181143	0.182679	0.183757	0.185058	0.187122	0.189617	0.192219	0.194807	0.197369	0.199977	0.203055	0.206621	0.210359	0.214133	0.218434	0.22353	0.229349	0.235046	0.239945	0.243967	0.247479	0.250685	0.253558	0.25623	0.258589	0.260834	0.262986
3.E.	4	No Shift Correct		-0.127563	-0.125501	-0.123765	-0.122163	-0.120692	-0.119545	-0.118696	-0.117853	-0.117079	-0.116498	-0.116014	-0.115155	-0.113667	-0.111679	-0.109646	-0.10768	-0.10608	-0.105065	-0.104533	-0.104198	-0.103842	-0.103139	-0.101796	-0.0997751	-0.0972753	-0.0942425	-0.0903535	-0.0856249	-0.0803648	-0.0748347	-0.0694023	-0.0646523	-0.0611983	-0.0590361	-0.0577454	-0.0573908	-0.0579398	-0.0589384	-0.0598147	-0.0603731	-0.0609347	-0.0615447	-0.06198	-0.0623369	-0.0628901	-0.0636422
3.E.	5	No Shift Correct		0.178192	0.180623	0.18319	0.185856	0.188322	0.190291	0.191565	0.192095	0.191889	0.190843	0.188988	0.186661	0.18429	0.182065	0.17997	0.177949	0.176312	0.175526	0.175828	0.17714	0.179341	0.182347	0.186033	0.190118	0.19428	0.198291	0.201992	0.205195	0.207728	0.209404	0.210061	0.209583	0.208138	0.205914	0.203321	0.200799	0.198414	0.195993	0.193375	0.190566	0.187424	0.183988	0.180415	0.176867	0.173502	0.170245
3.E.	6	No Shift Correct		-0.330374	-0.33032	-0.329691	-0.328706	-0.327847	-0.327479	-0.328068	-0.329481	-0.331147	-0.332597	-0.333651	-0.333986	-0.333829	-0.333695	-0.333418	-0.332367	-0.330735	-0.329843	-0.330099	-0.331019	-0.332054	-0.333429	-0.3352	-0.3368	-0.338154	-0.33981	-0.341591	-0.342653	-0.342597	-0.341743	-0.340866	-0.340101	-0.33879	-0.336915	-0.335277	-0.334178	-0.333483	-0.333255	-0.333662	-0.334768	-0.336075	-0.336849	-0.336667	-0.335792	-0.33493	-0.334216
3.E.	7	No Shift Correct		0.0835547	0.0799601	0.0775912	0.0772878	0.0787329	0.0814994	0.0855771	0.0907474	0.0959385	0.0999962	0.102782	0.104747	0.106068	0.106716	0.106999	0.107416	0.108437	0.110377	0.113191	0.11645	0.119921	0.123431	0.126714	0.129907	0.133125	0.136297	0.139105	0.141301	0.142571	0.142683	0.14144	0.138616	0.134263	0.129055	0.123581	0.118442	0.1138	0.109766	0.106992	0.105896	0.106047	0.106579	0.107019	0.107331	0.107551	0.107819
3.E.	8	No Shift Correct		-0.311655	-0.309725	-0.307499	-0.305057	-0.302262	-0.299913	-0.298439	-0.297285	-0.296081	-0.29516	-0.294454	-0.293712	-0.293258	-0.293322	-0.293823	-0.294862	-0.296368	-0.298162	-0.299626	-0.300445	-0.301071	-0.301812	-0.302209	-0.301971	-0.301793	-0.302255	-0.302776	-0.302688	-0.301856	-0.300635	-0.29948	-0.298422	-0.297138	-0.295526	-0.294174	-0.292873	-0.291445	-0.290519	-0.290837	-0.292525	-0.294786	-0.296824	-0.299037	-0.302018	-0.305225	-0.307784
3.E.	9	No Shift Correct		0.269772	0.270197	0.270033	0.269732	0.269478	0.269321	0.269542	0.270257	0.271311	0.27277	0.274924	0.277746	0.280855	0.284137	0.287669	0.291253	0.294849	0.298449	0.302045	0.30532	0.30804	0.310254	0.312196	0.313829	0.31504	0.315679	0.31557	0.314608	0.312842	0.31045	0.307659	0.304587	0.301434	0.298525	0.296194	0.294435	0.293051	0.291938	0.291027	0.290072	0.288977	0.287745	0.286581	0.285939	0.286158	0.287413
3.E.	10	No Shift Correct		-0.239135	-0.247229	-0.255385	-0.26282	-0.269302	-0.274332	-0.277757	-0.280181	-0.282967	-0.287356	-0.293287	-0.300037	-0.306747	-0.31262	-0.317319	-0.320475	-0.321773	-0.321608	-0.320881	-0.319855	-0.31859	-0.317204	-0.31557	-0.313914	-0.31195	-0.308955	-0.304461	-0.298382	-0.290954	-0.282498	-0.273635	-0.264555	-0.255192	-0.246021	-0.237832	-0.231482	-0.227462	-0.225433	-0.224787	-0.224826	-0.224867	-0.224469	-0.223702	-0.222584	-0.221572	-0.221245
3.E.	11	No Shift Correct		0.215641	0.207226	0.200044	0.194012	0.188221	0.182163	0.17627	0.171643	0.168343	0.166126	0.164572	0.163438	0.162163	0.160279	0.157753	0.154643	0.150835	0.146497	0.141946	0.137696	0.134511	0.132408	0.130875	0.129124	0.126871	0.124237	0.12104	0.117336	0.113327	0.109657	0.106908	0.105206	0.104433	0.104205	0.10472	0.106111	0.107652	0.108839	0.109465	0.109182	0.10766	0.105054	0.102301	0.0996984	0.0968416	0.0935937
3.E.	12	No Shift Correct		-0.117366	-0.119518	-0.12156	-0.125422	-0.131358	-0.137247	-0.141929	-0.145496	-0.14885	-0.152389	-0.155395	-0.157534	-0.15907	-0.161491	-0.164798	-0.167719	-0.169758	-0.171824	-0.174479	-0.176277	-0.176815	-0.177193	-0.178632	-0.180667	-0.181905	-0.182992	-0.185156	-0.188024	-0.190846	-0.194373	-0.198163	-0.201015	-0.202396	-0.203186	-0.203833	-0.203952	-0.204225	-0.204822	-0.205074	-0.20503	-0.205405	-0.205899	-0.205555	-0.204933	-0.204542	-0.20385
Figure Panel	Patient	Condition
3.G.	1	No Shift Incorrect		-0.19004	-0.189835	-0.190083	-0.190652	-0.191397	-0.192261	-0.19322	-0.194295	-0.195482	-0.196678	-0.197766	-0.198689	-0.19947	-0.200104	-0.200593	-0.201063	-0.201617	-0.202227	-0.202795	-0.203239	-0.203526	-0.203764	-0.20399	-0.20435	-0.205015	-0.206054	-0.207339	-0.208495	-0.208982	-0.208518	-0.207034	-0.204697	-0.201802	-0.198614	-0.195492	-0.192663	-0.190237	-0.188173	-0.186526	-0.185343	-0.184579	-0.184082	-0.183758	-0.183665	-0.183831	-0.184227
3.G.	2	No Shift Incorrect		-0.00605147	-0.00605802	-0.00605742	-0.00604745	-0.00603094	-0.00602632	-0.0060383	-0.00605699	-0.00607568	-0.0060938	-0.00612444	-0.00615909	-0.00618797	-0.00620023	-0.00619218	-0.00616375	-0.00610468	-0.00601244	-0.00591337	-0.00583797	-0.00578309	-0.00571751	-0.00564576	-0.00557007	-0.00547624	-0.00536861	-0.00526301	-0.00514978	-0.00501844	-0.00487639	-0.00475267	-0.00466226	-0.00459667	-0.00455832	-0.0045474	-0.00455317	-0.00455877	-0.00455373	-0.00453719	-0.00450624	-0.00446012	-0.00439897	-0.00431162	-0.00420054	-0.00409397	-0.00401823
3.G.	3	No Shift Incorrect		-0.0719364	-0.0715236	-0.0708872	-0.0701533	-0.0694347	-0.0687797	-0.068195	-0.0676594	-0.067109	-0.0665564	-0.0659672	-0.0651833	-0.0641947	-0.0631009	-0.0620224	-0.061024	-0.0601481	-0.0593928	-0.0585507	-0.0573594	-0.055753	-0.0538144	-0.0515595	-0.0489778	-0.0462236	-0.0433515	-0.0402924	-0.0369355	-0.0331867	-0.0290643	-0.0247602	-0.0205017	-0.0165214	-0.0130816	-0.0104383	-0.00872151	-0.00780072	-0.0073661	-0.00718279	-0.00715143	-0.00728113	-0.00765108	-0.00822768	-0.00885122	-0.00933868	-0.00952794
3.G.	4	No Shift Incorrect		-0.0515298	-0.0475651	-0.0441503	-0.0419855	-0.0410669	-0.0406563	-0.040029	-0.0393931	-0.0395241	-0.0405252	-0.0417634	-0.0420708	-0.0415886	-0.0415248	-0.0423112	-0.0435334	-0.0445675	-0.0452399	-0.0456574	-0.045368	-0.0445382	-0.0432849	-0.0414178	-0.0392779	-0.0371748	-0.0353487	-0.0336004	-0.0328918	-0.0337114	-0.0355401	-0.0376743	-0.0400768	-0.0428827	-0.0459099	-0.0481717	-0.0493745	-0.0498639	-0.0502254	-0.050804	-0.051144	-0.0508749	-0.0498724	-0.0477128	-0.0442783	-0.0396405	-0.0343446
3.G.	5	No Shift Incorrect		0.170301	0.170922	0.171403	0.171492	0.171211	0.170529	0.169501	0.168368	0.167255	0.166453	0.165875	0.165152	0.163864	0.161788	0.158964	0.155524	0.151472	0.147019	0.142457	0.138105	0.134263	0.13109	0.128612	0.126593	0.124744	0.122765	0.120764	0.119139	0.118259	0.117923	0.117715	0.117327	0.116874	0.116575	0.116248	0.115805	0.115293	0.114776	0.114384	0.11407	0.113664	0.113256	0.112907	0.112403	0.111815	0.111618
3.G.	6	No Shift Incorrect		-0.0974332	-0.0991283	-0.100989	-0.103103	-0.105541	-0.108248	-0.11129	-0.114617	-0.118086	-0.12184	-0.125973	-0.130335	-0.134773	-0.1394	-0.144521	-0.150337	-0.156759	-0.163499	-0.170086	-0.176265	-0.18168	-0.185918	-0.18898	-0.191159	-0.192854	-0.194398	-0.19597	-0.197693	-0.199579	-0.201513	-0.203352	-0.205105	-0.207056	-0.209374	-0.211507	-0.213058	-0.21429	-0.215517	-0.216863	-0.218116	-0.219181	-0.220235	-0.221694	-0.223807	-0.226531	-0.22961
3.G.	7	No Shift Incorrect		-0.185302	-0.189129	-0.192859	-0.1964	-0.199773	-0.203165	-0.206658	-0.210408	-0.21472	-0.21981	-0.225595	-0.231772	-0.238104	-0.24441	-0.250619	-0.256691	-0.262587	-0.268393	-0.274297	-0.280401	-0.286664	-0.293025	-0.299363	-0.30544	-0.311018	-0.315969	-0.320211	-0.323608	-0.326194	-0.328182	-0.329838	-0.331393	-0.332997	-0.334724	-0.33675	-0.339139	-0.341981	-0.345213	-0.348637	-0.352091	-0.355468	-0.358817	-0.362035	-0.365038	-0.367916	-0.370858
3.G.	8	No Shift Incorrect		-0.201614	-0.200344	-0.199502	-0.199179	-0.198941	-0.198615	-0.198281	-0.197912	-0.197413	-0.196798	-0.196218	-0.195996	-0.196327	-0.197276	-0.198683	-0.200276	-0.201788	-0.203248	-0.204791	-0.206381	-0.207908	-0.209369	-0.210964	-0.212541	-0.213578	-0.213843	-0.21352	-0.213135	-0.212901	-0.212924	-0.213307	-0.214228	-0.215862	-0.218027	-0.220394	-0.222879	-0.225492	-0.228152	-0.230859	-0.233673	-0.23661	-0.239573	-0.242337	-0.244913	-0.247373	-0.249552
3.G.	9	No Shift Incorrect		-0.0289146	-0.0289981	-0.0284064	-0.0272997	-0.0258891	-0.0246177	-0.0235762	-0.0224663	-0.0210358	-0.0194315	-0.0179304	-0.0163492	-0.0142685	-0.0116414	-0.00881417	-0.0061909	-0.00378328	-0.0011688	0.00196564	0.0054953	0.00920969	0.0131059	0.0173274	0.022109	0.0274854	0.0333215	0.0393128	0.0450927	0.0505019	0.0555285	0.0600811	0.0639567	0.0668574	0.068819	0.0701918	0.0711754	0.0720246	0.072761	0.0733176	0.073886	0.0747634	0.0758178	0.0767879	0.0777568	0.0790582	0.0809773
3.G.	10	No Shift Incorrect		-0.192988	-0.193825	-0.194831	-0.195862	-0.196883	-0.198097	-0.199545	-0.20096	-0.202394	-0.204126	-0.206119	-0.208222	-0.210517	-0.212936	-0.215412	-0.217952	-0.22035	-0.222197	-0.223176	-0.223273	-0.222722	-0.221693	-0.220008	-0.217845	-0.215528	-0.213233	-0.21094	-0.208797	-0.207339	-0.206959	-0.20739	-0.207965	-0.208666	-0.209591	-0.210434	-0.210995	-0.211504	-0.212062	-0.212398	-0.212269	-0.211192	-0.208876	-0.205418	-0.201331	-0.196968	-0.192557
3.G.	11	No Shift Incorrect		0.117001	0.117476	0.118154	0.119215	0.120664	0.122443	0.12441	0.126275	0.127918	0.129391	0.130668	0.131654	0.132432	0.133254	0.13423	0.135336	0.136396	0.137274	0.137934	0.138538	0.139231	0.139967	0.14051	0.140844	0.14122	0.141679	0.142031	0.142251	0.142567	0.143204	0.143991	0.144375	0.144065	0.143036	0.141618	0.140093	0.138476	0.13673	0.134966	0.133223	0.131369	0.129223	0.126828	0.124342	0.121838	0.119401
3.G.	12	No Shift Incorrect		-0.3947	-0.396489	-0.397834	-0.399367	-0.401304	-0.403644	-0.406641	-0.410402	-0.414527	-0.418764	-0.422936	-0.42687	-0.430533	-0.434094	-0.43812	-0.442899	-0.448172	-0.453631	-0.45887	-0.463408	-0.466654	-0.46811	-0.467882	-0.466303	-0.463728	-0.460347	-0.456939	-0.454428	-0.452832	-0.451584	-0.450423	-0.449734	-0.449614	-0.449792	-0.450326	-0.451403	-0.453031	-0.455399	-0.458456	-0.461713	-0.464737	-0.467166	-0.468845	-0.470327	-0.472064	-0.473735
3.G.	13	No Shift Incorrect		-0.327338	-0.32613	-0.325634	-0.325845	-0.326739	-0.328158	-0.329726	-0.33118	-0.333281	-0.336565	-0.340545	-0.344425	-0.348144	-0.352279	-0.356147	-0.358731	-0.359721	-0.359206	-0.357375	-0.354418	-0.350561	-0.346321	-0.342742	-0.340218	-0.33879	-0.338115	-0.338255	-0.338989	-0.340411	-0.342282	-0.34381	-0.344687	-0.345497	-0.346565	-0.347426	-0.348158	-0.348803	-0.348927	-0.348099	-0.346896	-0.346046	-0.34551	-0.344745	-0.344538	-0.345521	-0.347682
3.G.	14	No Shift Incorrect		-0.00353323	-0.00568703	-0.00763312	-0.00899725	-0.0098639	-0.0102309	-0.0100266	-0.00910926	-0.00730093	-0.00449154	-0.000794339	0.00367896	0.0085371	0.0133921	0.0177662	0.0216519	0.0252171	0.0281245	0.029878	0.0308569	0.0317729	0.032973	0.0344012	0.036038	0.0378528	0.0395373	0.0410024	0.0420934	0.0424104	0.0416325	0.0403536	0.0396229	0.039753	0.040319	0.0412913	0.0431988	0.046086	0.0491795	0.0521943	0.0555138	0.0587958	0.0610386	0.0622362	0.0628674	0.0630217	0.062065
3.G.	1	No Shift Correct		0.0532273	0.0539684	0.0541887	0.0537952	0.0528546	0.0514849	0.0499397	0.048435	0.0470412	0.0455749	0.0438532	0.0418531	0.0396792	0.0375335	0.0355444	0.0337862	0.0321819	0.0306441	0.0290601	0.0273019	0.0253205	0.023229	0.0211517	0.019081	0.0170826	0.0151995	0.0135602	0.0122176	0.011202	0.0104353	0.00977544	0.00905254	0.00810393	0.00673752	0.00488865	0.00258003	-0.000240229	-0.0036089	-0.00759478	-0.0121268	-0.0171223	-0.0225746	-0.0285195	-0.0348235	-0.041355	-0.0479781
3.G.	2	No Shift Correct		-0.0100193	-0.0100721	-0.0101316	-0.0101728	-0.0101899	-0.0101905	-0.0101875	-0.0101891	-0.0102103	-0.0102607	-0.0103447	-0.0104515	-0.0105627	-0.0106753	-0.0107974	-0.0109343	-0.0110757	-0.011206	-0.0113141	-0.0114123	-0.0115245	-0.0116513	-0.0117775	-0.0119011	-0.0120268	-0.0121445	-0.0122506	-0.0123456	-0.0124292	-0.0124946	-0.0125414	-0.012587	-0.01264	-0.0126954	-0.0127466	-0.0127887	-0.0128228	-0.0128443	-0.0128549	-0.0128611	-0.0128605	-0.0128504	-0.0128403	-0.0128392	-0.0128416	-0.0128415
3.G.	3	No Shift Correct		-0.324379	-0.324456	-0.32468	-0.32501	-0.32535	-0.325616	-0.325738	-0.325614	-0.325247	-0.324662	-0.323817	-0.322625	-0.32111	-0.319374	-0.317504	-0.315626	-0.313886	-0.31236	-0.311072	-0.3099	-0.308722	-0.307415	-0.305936	-0.304418	-0.302998	-0.301751	-0.30072	-0.299991	-0.299578	-0.299401	-0.299328	-0.299275	-0.299106	-0.29876	-0.298264	-0.297686	-0.297132	-0.296657	-0.296285	-0.295922	-0.295316	-0.294382	-0.293214	-0.291873	-0.290419	-0.288953
3.G.	4	No Shift Correct		0.0300583	0.0318094	0.0330747	0.0340634	0.0347864	0.0350979	0.0352746	0.0359742	0.0372021	0.0385288	0.0396967	0.0407056	0.0413624	0.041444	0.0410624	0.0405808	0.0404041	0.0406344	0.0408279	0.0408733	0.0408956	0.0409535	0.041467	0.0427976	0.044615	0.0466997	0.0489658	0.0514248	0.0538935	0.0564056	0.059041	0.0617586	0.0643386	0.0672172	0.0708707	0.0753655	0.0798294	0.0835815	0.0867215	0.089635	0.0922804	0.0947459	0.0974371	0.100308	0.103191	0.105862
3.G.	5	No Shift Correct		0.0283657	0.0311323	0.033796	0.0365228	0.0393174	0.0419553	0.0444632	0.0470521	0.0495097	0.0517545	0.0541864	0.0572636	0.0609397	0.0646169	0.067512	0.0694076	0.0703082	0.0700192	0.0684109	0.0658519	0.0630267	0.0605603	0.058715	0.0573534	0.056605	0.0566695	0.0575568	0.0587615	0.0596543	0.0602428	0.0605402	0.0602765	0.0591655	0.0573462	0.0553789	0.0535946	0.052214	0.0512463	0.0507334	0.0508686	0.0516317	0.0527124	0.0539126	0.0553353	0.0571259	0.0590281
3.G.	6	No Shift Correct		-0.135341	-0.130446	-0.125257	-0.12028	-0.11573	-0.111814	-0.108711	-0.106556	-0.105395	-0.104773	-0.10399	-0.102716	-0.101112	-0.0993422	-0.0969824	-0.0935877	-0.0892481	-0.0841648	-0.0783438	-0.0718924	-0.0651489	-0.0585428	-0.0523854	-0.0465318	-0.0408883	-0.0357823	-0.0317284	-0.0291493	-0.027949	-0.0281807	-0.0297154	-0.0323928	-0.0361653	-0.0408482	-0.0461642	-0.0516862	-0.0569279	-0.0615602	-0.0655071	-0.0688813	-0.0721395	-0.0757318	-0.0797442	-0.0839058	-0.0879473	-0.0916456
3.G.	7	No Shift Correct		0.089131	0.0897845	0.0907687	0.092142	0.0936937	0.0950912	0.0960661	0.0965408	0.0965566	0.0961301	0.0952386	0.0939755	0.0925893	0.0913413	0.0903062	0.089441	0.0889541	0.0891169	0.0901061	0.0918803	0.094327	0.0973817	0.101019	0.105035	0.109142	0.113071	0.116632	0.119664	0.121989	0.123385	0.123578	0.122452	0.12028	0.117399	0.114191	0.111068	0.108196	0.105513	0.102885	0.100158	0.0971057	0.0937042	0.0900521	0.0863921	0.0829437	0.0796866
3.G.	8	No Shift Correct		-0.183404	-0.184627	-0.185662	-0.186565	-0.187532	-0.188733	-0.19047	-0.192678	-0.194998	-0.197173	-0.199197	-0.200929	-0.202548	-0.204328	-0.206052	-0.2073	-0.208174	-0.209504	-0.211482	-0.213688	-0.215722	-0.217675	-0.219435	-0.220568	-0.221191	-0.221687	-0.221874	-0.221309	-0.219883	-0.217911	-0.216042	-0.214545	-0.213034	-0.211442	-0.210298	-0.209795	-0.209646	-0.209664	-0.209956	-0.210617	-0.211302	-0.211578	-0.21137	-0.210885	-0.210417	-0.209977
3.G.	9	No Shift Correct		0.0624775	0.058925	0.0557648	0.0535979	0.0525012	0.0522917	0.0528725	0.0541141	0.0555984	0.0567518	0.0573436	0.0576229	0.0578576	0.0580237	0.0581882	0.0586984	0.0597885	0.0615286	0.0636685	0.0657943	0.067793	0.0695848	0.0710476	0.0723413	0.0736092	0.075026	0.0765547	0.0781451	0.0794737	0.0802375	0.080267	0.0794345	0.0777806	0.0756972	0.0735177	0.0715706	0.0699819	0.0689682	0.0688828	0.0699281	0.0719615	0.0742761	0.0762287	0.0776508	0.0787094	0.0795448
3.G.	10	No Shift Correct		-0.443167	-0.444574	-0.446021	-0.447317	-0.448479	-0.45008	-0.452189	-0.45412	-0.455599	-0.456844	-0.457627	-0.45802	-0.45842	-0.458691	-0.458373	-0.45766	-0.457144	-0.457035	-0.456891	-0.456569	-0.456323	-0.456344	-0.456471	-0.456563	-0.456549	-0.456498	-0.456494	-0.456412	-0.455806	-0.454603	-0.453239	-0.451793	-0.450118	-0.448158	-0.446184	-0.443888	-0.441341	-0.439353	-0.438516	-0.438621	-0.439069	-0.439596	-0.440653	-0.44274	-0.4452	-0.447286
3.G.	11	No Shift Correct		0.182946	0.183952	0.184758	0.185556	0.186333	0.187208	0.188385	0.189846	0.191314	0.192752	0.194364	0.19634	0.198645	0.201324	0.204309	0.207372	0.210492	0.21357	0.216367	0.218572	0.220186	0.221391	0.222444	0.223327	0.224029	0.224584	0.225034	0.225331	0.225247	0.224713	0.223807	0.222586	0.221149	0.21973	0.218555	0.217565	0.216607	0.215596	0.214557	0.213529	0.212547	0.211478	0.210333	0.209361	0.208736	0.208517
3.G.	12	No Shift Correct		-0.285726	-0.292704	-0.299418	-0.305216	-0.310009	-0.313573	-0.315806	-0.317167	-0.318695	-0.321334	-0.325029	-0.329154	-0.332897	-0.335481	-0.336552	-0.335794	-0.332968	-0.328394	-0.322992	-0.317334	-0.311753	-0.306404	-0.301079	-0.295859	-0.290549	-0.284573	-0.277579	-0.269586	-0.26075	-0.251165	-0.241199	-0.231036	-0.22075	-0.21084	-0.201852	-0.1944	-0.189113	-0.185824	-0.183985	-0.182848	-0.181838	-0.180259	-0.177979	-0.175086	-0.172112	-0.169682
3.G.	13	No Shift Correct		0.300795	0.292024	0.283865	0.276647	0.269873	0.263126	0.256844	0.251966	0.248523	0.246136	0.24462	0.243741	0.242747	0.241105	0.23901	0.236824	0.234432	0.231576	0.228231	0.224684	0.221641	0.219384	0.217775	0.21614	0.214188	0.212309	0.210705	0.209039	0.206804	0.204172	0.20149	0.198723	0.196022	0.193458	0.191464	0.190431	0.189914	0.189558	0.189099	0.188024	0.185876	0.182649	0.179059	0.175302	0.171062	0.166279
3.G.	14	No Shift Correct		-0.31936	-0.321075	-0.32245	-0.324912	-0.328776	-0.332678	-0.335867	-0.338605	-0.341667	-0.345204	-0.348428	-0.350874	-0.352534	-0.354258	-0.356064	-0.3573	-0.357786	-0.358222	-0.359183	-0.359871	-0.359871	-0.359678	-0.359985	-0.360344	-0.359855	-0.359094	-0.358965	-0.359179	-0.359406	-0.360327	-0.361526	-0.362066	-0.361639	-0.361166	-0.361107	-0.361037	-0.361308	-0.362098	-0.362867	-0.363364	-0.3639	-0.364399	-0.364179	-0.363335	-0.362049	-0.360118
Figure Panel	Patient	Data
3.B.	1	0.0278996
3.B.	2	0.0242685
3.B.	3	0.443613
3.B.	4	0.34545
3.B.	5	0.14898
3.B.	6	0.407021
3.B.	7	0.156646
3.B.	8	0.415771
3.B.	9	0.613294
3.B.	10	0.241271
3.B.	11	-0.152383
3.B.	12	0.295341
3.B.	13	0.170629
3.B.	14	0.368529
Figure Panel	Patient	Data
3.D.	1	-0.0738956
3.D.	2	0.0275547
3.D.	3	0.415039
3.D.	4	0.453002
3.D.	5	0.273352
3.D.	6	0.423751
3.D.	7	0.256637
3.D.	8	0.138107
3.D.	9	0.484631
3.D.	10	0.139441
3.D.	11	-0.270125
3.D.	12	0.775807
3.D.	13	0.648468
3.D.	14	0.235695
Figure Panel	Patient	Data
3.F.	1	0.0286815
3.F.	2	0.972007
3.F.	3	0.198255
3.F.	4	0.100523
3.F.	5	0.210704
3.F.	6	0.376563
3.F.	7	0.641535
3.F.	8	0.06114
3.F.	9	-0.211387
3.F.	10	0.165266
3.F.	11	0.282484
3.F.	12	0.407177
Figure Panel	Patient	Data
3.H.	1	0.192993
3.H.	2	0.0105737
3.H.	3	0.401137
3.H.	4	0.434785
3.H.	5	0.0772932
3.H.	6	0.277284
3.H.	7	-0.104369
3.H.	8	0.189667
3.H.	9	0.0538727
3.H.	10	0.124137
3.H.	11	0.0526217
3.H.	12	0.13069
3.H.	13	0.287742
3.H.	14	0.578373
[truncated: 3,055 more columns]

## Sheet: Fig 4
			Time (Seconds)	-0.5	-0.499	-0.498	-0.497	-0.496	-0.495	-0.494	-0.493	-0.492	-0.491	-0.49	-0.489	-0.488	-0.487	-0.486	-0.485	-0.484	-0.483	-0.482	-0.481	-0.48	-0.479	-0.478	-0.477	-0.476	-0.475	-0.474	-0.473	-0.472	-0.471	-0.47	-0.469	-0.468	-0.467	-0.466	-0.465	-0.464	-0.463	-0.462	-0.461	-0.46	-0.459	-0.458	-0.457	-0.456	-0.455
Figure Panel	Patient	Condition
4.A.	1	Shift Correct		-0.0239437	-0.0242787	-0.024639	-0.0249976	-0.0253218	-0.0255967	-0.0258226	-0.0260187	-0.0262078	-0.0264002	-0.0265899	-0.0267629	-0.0269144	-0.0270405	-0.0271248	-0.0271455	-0.0271066	-0.0270326	-0.0269468	-0.0268769	-0.0268443	-0.0268655	-0.0269502	-0.0270945	-0.027281	-0.0274839	-0.0276869	-0.0278794	-0.028056	-0.0282141	-0.0283355	-0.0284016	-0.0284175	-0.0283881	-0.0283187	-0.0282188	-0.0281001	-0.0279785	-0.0278622	-0.0277598	-0.0276758	-0.0276122	-0.0275654	-0.0275246	-0.0274749	-0.0274047
4.A.	2	Shift Correct		0.0805534	0.0810663	0.0818689	0.0827894	0.0836822	0.0846145	0.0857504	0.0871638	0.0887485	0.0904833	0.0924229	0.0945573	0.0967206	0.0987894	0.100762	0.102663	0.104338	0.10566	0.106672	0.107376	0.107752	0.107697	0.107366	0.106881	0.106303	0.105695	0.105273	0.10533	0.105966	0.107037	0.108154	0.108999	0.109491	0.109593	0.10929	0.108591	0.107588	0.106351	0.104958	0.103569	0.10219	0.100718	0.0990222	0.0969814	0.094606	0.0921588
4.A.	3	Shift Correct		0.0268729	0.0301416	0.033619	0.0367857	0.0392923	0.0408688	0.041405	0.0411505	0.0403994	0.0392918	0.0379982	0.0367636	0.0359132	0.0355938	0.0358351	0.0366406	0.0379882	0.0397636	0.0418332	0.0440809	0.0463202	0.0484205	0.0505099	0.052805	0.0553656	0.0581366	0.0610433	0.0640357	0.0669595	0.0696819	0.0721364	0.0742132	0.0756686	0.0764458	0.0768216	0.077067	0.0771072	0.0769228	0.0766231	0.0763386	0.0761279	0.0760887	0.0763942	0.0770097	0.0777474	0.0786563
4.A.	4	Shift Correct		-0.255134	-0.256108	-0.257063	-0.257859	-0.258454	-0.259083	-0.259876	-0.260867	-0.262148	-0.263781	-0.265595	-0.267368	-0.269124	-0.270971	-0.272955	-0.274968	-0.277014	-0.27917	-0.281416	-0.28384	-0.286668	-0.290001	-0.293501	-0.29673	-0.299583	-0.302198	-0.304406	-0.30589	-0.306732	-0.30731	-0.307881	-0.308656	-0.309742	-0.31115	-0.31293	-0.314901	-0.316851	-0.318479	-0.31963	-0.320353	-0.320823	-0.321096	-0.321081	-0.320868	-0.320861	-0.321306
4.A.	5	Shift Correct		-0.740502	-0.741536	-0.743062	-0.745195	-0.747771	-0.750439	-0.752992	-0.755309	-0.757272	-0.758619	-0.759257	-0.759141	-0.758506	-0.757758	-0.757216	-0.757044	-0.757177	-0.757512	-0.758173	-0.759036	-0.759673	-0.759794	-0.759553	-0.759654	-0.760545	-0.762077	-0.76398	-0.765993	-0.767836	-0.769079	-0.76958	-0.76953	-0.769033	-0.768079	-0.766668	-0.764886	-0.762863	-0.760816	-0.759193	-0.758177	-0.757722	-0.757634	-0.757881	-0.758295	-0.758813	-0.75974
4.A.	6	Shift Correct		0.141543	0.140943	0.140401	0.139832	0.139095	0.138128	0.137113	0.136201	0.135208	0.133976	0.132637	0.131439	0.130402	0.129503	0.128907	0.128818	0.12911	0.129271	0.128997	0.128221	0.127023	0.125575	0.124296	0.123339	0.122706	0.122188	0.121573	0.121078	0.12077	0.120558	0.120347	0.120276	0.120465	0.120653	0.120744	0.120972	0.121539	0.122324	0.123007	0.123476	0.123938	0.124507	0.1253	0.126448	0.127985	0.129681
4.A.	7	Shift Correct		0.0162136	0.0146126	0.0130551	0.0124143	0.0129568	0.014331	0.0160639	0.0180911	0.0204179	0.0223548	0.0232475	0.0230109	0.02182	0.0198697	0.0170848	0.0134985	0.00945253	0.00528539	0.00123348	-0.0028001	-0.00697927	-0.0109994	-0.0144265	-0.0171458	-0.0193646	-0.0210215	-0.0219119	-0.0218912	-0.0206828	-0.0184682	-0.0159131	-0.0134215	-0.0112676	-0.00967395	-0.00881851	-0.00855041	-0.00882121	-0.00961336	-0.0107287	-0.0117364	-0.012595	-0.0134419	-0.0142776	-0.0151668	-0.0160568	-0.0168607
4.A.	8	Shift Correct		-0.026252	-0.0260653	-0.0247717	-0.0226828	-0.0202198	-0.0176169	-0.0144773	-0.0103171	-0.00503789	0.00107469	0.00765636	0.0146398	0.0223034	0.0309279	0.0408237	0.0517054	0.0626708	0.0729309	0.0817374	0.0881076	0.0913608	0.0913821	0.0885999	0.0835977	0.0771529	0.0698431	0.0617513	0.0524569	0.0424584	0.0323268	0.0222581	0.0120136	0.00179381	-0.00768929	-0.0155069	-0.0212241	-0.0248808	-0.0267313	-0.0270977	-0.0265968	-0.02603	-0.0260114	-0.0268821	-0.0289001	-0.0318303	-0.0350453
4.A.	9	Shift Correct		-0.282315	-0.285441	-0.288374	-0.29147	-0.294827	-0.297951	-0.300494	-0.302646	-0.304461	-0.305744	-0.306255	-0.306191	-0.305846	-0.30529	-0.304503	-0.303738	-0.303221	-0.303064	-0.30324	-0.303645	-0.304025	-0.304135	-0.304023	-0.303756	-0.303273	-0.302544	-0.30149	-0.300066	-0.2983	-0.296168	-0.293284	-0.289431	-0.284714	-0.27968	-0.274619	-0.269619	-0.264728	-0.260254	-0.256525	-0.253478	-0.251129	-0.249884	-0.249894	-0.250583	-0.251659	-0.253086
4.A.	10	Shift Correct		-0.0544949	-0.058413	-0.0628796	-0.0674549	-0.0719039	-0.0763452	-0.080823	-0.0852926	-0.0897151	-0.0941502	-0.0985885	-0.102911	-0.106903	-0.110484	-0.113582	-0.116196	-0.118353	-0.120173	-0.121934	-0.123872	-0.126124	-0.128762	-0.131631	-0.134484	-0.137226	-0.139903	-0.142538	-0.145117	-0.147722	-0.150299	-0.15264	-0.154716	-0.156633	-0.158301	-0.159756	-0.161003	-0.162142	-0.16333	-0.164625	-0.166031	-0.167529	-0.169094	-0.170563	-0.171762	-0.172421	-0.172514
4.A.	11	Shift Correct		0.0804353	0.0792819	0.0784375	0.0779021	0.0777031	0.0778555	0.0784279	0.0793717	0.0806165	0.0818597	0.0827528	0.0833195	0.0835759	0.0834087	0.0829095	0.08236	0.0818952	0.0810921	0.0798155	0.0782857	0.0766104	0.0747981	0.0729681	0.0713454	0.0701711	0.0694916	0.069175	0.0689588	0.0684696	0.0675001	0.066153	0.0646397	0.0632321	0.0622033	0.0618813	0.0625051	0.0640819	0.0663119	0.0687759	0.0712164	0.0736339	0.0759588	0.0778346	0.0789183	0.0792843	0.0792419
4.A.	12	Shift Correct		-0.0359704	-0.03607	-0.0376233	-0.0407973	-0.045354	-0.0505927	-0.0560471	-0.0614606	-0.0668922	-0.0723163	-0.0777485	-0.0828287	-0.0871422	-0.0907481	-0.0928778	-0.0933866	-0.0934865	-0.0937903	-0.0938944	-0.0936065	-0.0929672	-0.092049	-0.0910188	-0.0899639	-0.0882769	-0.0860573	-0.0832303	-0.0799297	-0.0765354	-0.0732106	-0.0695293	-0.0650902	-0.0608367	-0.0578398	-0.0558531	-0.0546369	-0.0540335	-0.0539276	-0.0540856	-0.0544397	-0.0551804	-0.0561913	-0.0567258	-0.0566414	-0.056707	-0.0564463
4.A.	13	Shift Correct		0.0706949	0.0693351	0.0676829	0.0658447	0.0641958	0.0629229	0.0619833	0.0613259	0.0608974	0.0607109	0.0606648	0.060645	0.0605296	0.0600517	0.0591437	0.0581459	0.0574151	0.0570505	0.0569293	0.0569388	0.0571697	0.057901	0.059246	0.0610696	0.0631848	0.0655571	0.0680602	0.070493	0.0727131	0.0748372	0.0769316	0.0790147	0.0810718	0.0829993	0.08462	0.085857	0.0868513	0.0878382	0.088936	0.0901231	0.0913751	0.0926656	0.0938155	0.0947634	0.0956391	0.0965433
4.A.	1	No Shift Correct		-0.0273079	-0.0271611	-0.0269669	-0.0267415	-0.026519	-0.0263348	-0.0261971	-0.0260868	-0.0259897	-0.0259022	-0.0258127	-0.0257095	-0.0255877	-0.0254351	-0.0252445	-0.0250123	-0.0247527	-0.0244827	-0.0242082	-0.0239242	-0.0236323	-0.0233356	-0.0230418	-0.0227581	-0.0224861	-0.0222345	-0.0220058	-0.0218076	-0.0216439	-0.0215106	-0.0214229	-0.0213999	-0.0214447	-0.0215391	-0.0216566	-0.0217737	-0.021888	-0.0219986	-0.0221117	-0.0222344	-0.0223609	-0.0224906	-0.0226312	-0.0227899	-0.0229691	-0.0231581
4.A.	2	No Shift Correct		0.115762	0.111949	0.107846	0.103496	0.0993322	0.0958591	0.0932252	0.0913768	0.09038	0.0901915	0.0906101	0.0913181	0.0919027	0.0922347	0.0923631	0.0922644	0.0918755	0.0913289	0.090796	0.0902865	0.0897076	0.0889218	0.0879799	0.0870354	0.086278	0.085744	0.0856247	0.0859504	0.0864149	0.0867109	0.0865509	0.0857359	0.0841059	0.0815176	0.0780254	0.0738817	0.069335	0.0645745	0.0596687	0.0546955	0.0497923	0.045134	0.0407082	0.0365813	0.0327273	0.0291943
4.A.	3	No Shift Correct		0.30494	0.304995	0.305499	0.306262	0.307122	0.307879	0.308333	0.308324	0.307908	0.306967	0.305267	0.302678	0.299272	0.295354	0.291359	0.287756	0.284908	0.283032	0.282246	0.282278	0.282619	0.282945	0.283119	0.283151	0.283127	0.282959	0.282462	0.281714	0.280876	0.280009	0.279052	0.277768	0.276137	0.274307	0.272368	0.270447	0.26874	0.267295	0.266148	0.265337	0.264741	0.264218	0.263534	0.26242	0.260849	0.258962
4.A.	4	No Shift Correct		-0.282061	-0.281172	-0.280527	-0.2799	-0.27924	-0.278455	-0.277673	-0.276933	-0.276181	-0.275648	-0.275397	-0.275116	-0.27464	-0.274212	-0.274009	-0.273737	-0.273307	-0.272767	-0.271986	-0.270866	-0.269509	-0.267919	-0.266145	-0.264306	-0.262581	-0.261043	-0.259753	-0.258653	-0.257574	-0.256399	-0.255158	-0.253918	-0.25271	-0.251528	-0.250309	-0.249197	-0.248315	-0.247629	-0.247096	-0.246717	-0.246691	-0.246994	-0.247396	-0.247819	-0.248406	-0.249361
4.A.	5	No Shift Correct		-0.821932	-0.820542	-0.819313	-0.818335	-0.817488	-0.817063	-0.817395	-0.818815	-0.821207	-0.823859	-0.826285	-0.82851	-0.830334	-0.83121	-0.830808	-0.829073	-0.826017	-0.821897	-0.817252	-0.812455	-0.807629	-0.803243	-0.799665	-0.796972	-0.794858	-0.792891	-0.790936	-0.788838	-0.786453	-0.783817	-0.780953	-0.77794	-0.774769	-0.771387	-0.768038	-0.765079	-0.762393	-0.759737	-0.757193	-0.755088	-0.753664	-0.752927	-0.752894	-0.753475	-0.754433	-0.755548
4.A.	6	No Shift Correct		0.262087	0.261595	0.260988	0.260719	0.261023	0.261776	0.262749	0.264016	0.265802	0.268041	0.270423	0.27295	0.275528	0.277909	0.279954	0.281821	0.283599	0.285335	0.287072	0.288848	0.290719	0.292532	0.294076	0.295193	0.295812	0.29569	0.294747	0.293035	0.290684	0.287727	0.284297	0.280565	0.276648	0.272717	0.268996	0.265707	0.262779	0.259915	0.256916	0.253634	0.250041	0.246207	0.242274	0.238454	0.235072	0.232131
4.A.	7	No Shift Correct		0.139979	0.138154	0.136092	0.133689	0.131391	0.129347	0.127422	0.125906	0.125124	0.124813	0.124278	0.12354	0.123018	0.122807	0.122317	0.121517	0.120656	0.119891	0.118708	0.117009	0.115092	0.113232	0.111371	0.10935	0.10712	0.104962	0.10296	0.100611	0.0975751	0.0941126	0.0909036	0.0881962	0.0860047	0.0846484	0.0840806	0.0838102	0.0836841	0.0835597	0.0834453	0.083627	0.0841452	0.0854313	0.0874719	0.0903588	0.0935443	0.0967315
4.A.	8	No Shift Correct		-0.151681	-0.144297	-0.136349	-0.127882	-0.119219	-0.110903	-0.103142	-0.0958774	-0.0890339	-0.0830257	-0.0781837	-0.0743474	-0.0709734	-0.0677788	-0.0646345	-0.0614524	-0.0581506	-0.0543608	-0.0496466	-0.0436035	-0.0361261	-0.0272593	-0.0171656	-0.0063521	0.00411255	0.0128461	0.0198547	0.0260008	0.0315497	0.0362098	0.0397681	0.0425493	0.0452605	0.0481859	0.0515864	0.0554902	0.0598948	0.0644948	0.0687435	0.0725324	0.075728	0.0781163	0.0801153	0.081888	0.0836314	0.0857617
4.A.	9	No Shift Correct		-0.107512	-0.107497	-0.106597	-0.104732	-0.102162	-0.0992017	-0.0961135	-0.0930368	-0.090268	-0.0877032	-0.0851336	-0.0829004	-0.0814503	-0.0811486	-0.0820972	-0.0839907	-0.0866104	-0.089713	-0.0931784	-0.0967274	-0.0999721	-0.102647	-0.104482	-0.105215	-0.105141	-0.104854	-0.104445	-0.103885	-0.103166	-0.102498	-0.102131	-0.10232	-0.103375	-0.105078	-0.106687	-0.107702	-0.108143	-0.107876	-0.106654	-0.104522	-0.101927	-0.0994598	-0.0973479	-0.0955489	-0.0938876	-0.0920898
4.A.	10	No Shift Correct		-0.130858	-0.129999	-0.128853	-0.127528	-0.126075	-0.124478	-0.122885	-0.121604	-0.120852	-0.120477	-0.120256	-0.120059	-0.119961	-0.120003	-0.120318	-0.120962	-0.121757	-0.122649	-0.123969	-0.126008	-0.128961	-0.132697	-0.136786	-0.140685	-0.143981	-0.146268	-0.147262	-0.14701	-0.145746	-0.143813	-0.141572	-0.139153	-0.136814	-0.134824	-0.133512	-0.132883	-0.132702	-0.132723	-0.132519	-0.13177	-0.130281	-0.127919	-0.12474	-0.120877	-0.116512	-0.112166
4.A.	11	No Shift Correct		-0.0426894	-0.0434457	-0.0449572	-0.0471913	-0.0500301	-0.0533701	-0.0571484	-0.061136	-0.0650762	-0.0688191	-0.0723071	-0.075543	-0.078571	-0.081517	-0.0843889	-0.0871518	-0.0898208	-0.0922885	-0.0943777	-0.0959766	-0.0970848	-0.097697	-0.097747	-0.0972442	-0.0962292	-0.0946785	-0.0927788	-0.0908586	-0.0892485	-0.0880252	-0.0868649	-0.085667	-0.0845717	-0.083551	-0.0821755	-0.0802591	-0.0781963	-0.0764208	-0.0750092	-0.0741077	-0.0738193	-0.0742598	-0.0752238	-0.0763605	-0.0775533	-0.0788312
4.A.	12	No Shift Correct		-0.0960691	-0.0928027	-0.0902171	-0.0884931	-0.0877777	-0.0879466	-0.0884711	-0.0886995	-0.0894527	-0.0912566	-0.0938066	-0.0964001	-0.0990866	-0.102281	-0.105139	-0.106923	-0.108257	-0.110282	-0.112518	-0.11391	-0.114949	-0.116893	-0.119401	-0.120898	-0.12106	-0.121055	-0.121672	-0.123287	-0.125927	-0.129909	-0.134557	-0.138916	-0.142415	-0.146025	-0.15082	-0.155965	-0.160018	-0.163277	-0.166627	-0.170891	-0.17619	-0.182408	-0.188951	-0.1955	-0.201921	-0.2081
4.A.	13	No Shift Correct		-0.114703	-0.114364	-0.114314	-0.114341	-0.114438	-0.114707	-0.115246	-0.116129	-0.117412	-0.11905	-0.12089	-0.122862	-0.124848	-0.126634	-0.127985	-0.128908	-0.129356	-0.129232	-0.12872	-0.128101	-0.127419	-0.126524	-0.125568	-0.124836	-0.124332	-0.124092	-0.1241	-0.124178	-0.124109	-0.123711	-0.123076	-0.122266	-0.121367	-0.12051	-0.119768	-0.119041	-0.118273	-0.117496	-0.116782	-0.116246	-0.115819	-0.11529	-0.114549	-0.113618	-0.112756	-0.112164
Figure Panel	Patient	Condition
4.C.	1	ED Correct		-0.0281082	-0.0284105	-0.0287283	-0.0290432	-0.0293298	-0.0295835	-0.0298121	-0.0300356	-0.0302523	-0.0304479	-0.0306067	-0.0307183	-0.03079	-0.0308339	-0.0308487	-0.030814	-0.0307219	-0.0305863	-0.0304341	-0.0303011	-0.0302063	-0.0301606	-0.0301764	-0.0302531	-0.0303732	-0.0305107	-0.030651	-0.0307941	-0.0309399	-0.0310828	-0.0311996	-0.0312735	-0.0313182	-0.0313375	-0.0313268	-0.0312856	-0.0312285	-0.0311731	-0.0311216	-0.0310743	-0.0310291	-0.0309957	-0.0309707	-0.0309401	-0.0308897	-0.0308159
4.C.	2	ED Correct		0.128971	0.12934	0.130224	0.131313	0.132404	0.133528	0.134872	0.136543	0.13842	0.140454	0.142637	0.14498	0.1473	0.149501	0.151654	0.153842	0.155892	0.157556	0.158816	0.159769	0.160422	0.160485	0.160123	0.15956	0.158831	0.157919	0.157019	0.156527	0.156664	0.157308	0.158048	0.158519	0.158635	0.158352	0.157576	0.156134	0.154052	0.151479	0.148521	0.145428	0.142256	0.138884	0.135238	0.131254	0.126926	0.122487
4.C.	3	ED Correct		0.193773	0.20028	0.207062	0.213586	0.21953	0.224667	0.228884	0.232156	0.234422	0.235728	0.236291	0.236398	0.236264	0.236029	0.23569	0.235172	0.234597	0.234041	0.233656	0.233583	0.233844	0.234397	0.235512	0.237513	0.240341	0.243592	0.246698	0.249469	0.251859	0.253952	0.255921	0.257758	0.25921	0.260253	0.261228	0.262179	0.262903	0.263418	0.263699	0.263858	0.264095	0.264609	0.265465	0.266591	0.267818	0.269286
4.C.	4	ED Correct		-0.251862	-0.253027	-0.254646	-0.256428	-0.258087	-0.259877	-0.261895	-0.264136	-0.266824	-0.270403	-0.274731	-0.278986	-0.282646	-0.28576	-0.288647	-0.291284	-0.293356	-0.294642	-0.295307	-0.295636	-0.296028	-0.29686	-0.297928	-0.298816	-0.299576	-0.300632	-0.301983	-0.303286	-0.304187	-0.304545	-0.304494	-0.304331	-0.304275	-0.304394	-0.304607	-0.304858	-0.30522	-0.305432	-0.305273	-0.304743	-0.303881	-0.302988	-0.302196	-0.301681	-0.301822	-0.302722
4.C.	5	ED Correct		-0.577791	-0.579775	-0.581763	-0.58394	-0.586158	-0.588089	-0.589491	-0.590439	-0.591069	-0.591223	-0.590786	-0.589641	-0.58811	-0.58662	-0.585551	-0.585304	-0.58587	-0.586949	-0.588549	-0.590518	-0.592367	-0.593725	-0.594546	-0.59535	-0.596482	-0.597875	-0.59944	-0.600995	-0.602146	-0.60238	-0.601614	-0.600048	-0.597862	-0.595149	-0.592083	-0.58905	-0.586454	-0.584573	-0.583816	-0.584282	-0.585785	-0.587977	-0.590632	-0.593257	-0.595568	-0.597894
4.C.	6	ED Correct		-0.247092	-0.249303	-0.251164	-0.252774	-0.254276	-0.256063	-0.258287	-0.260912	-0.263846	-0.266764	-0.269358	-0.271589	-0.273635	-0.275426	-0.276607	-0.276996	-0.276937	-0.27723	-0.278194	-0.279916	-0.282456	-0.285844	-0.289536	-0.29317	-0.296166	-0.298217	-0.299298	-0.299344	-0.29835	-0.296397	-0.293681	-0.290344	-0.286527	-0.282845	-0.279712	-0.277197	-0.274958	-0.272503	-0.269685	-0.266663	-0.263239	-0.259084	-0.25415	-0.248865	-0.243778	-0.23898
4.C.	7	ED Correct		-0.199819	-0.202243	-0.204054	-0.204493	-0.203984	-0.203392	-0.203131	-0.202698	-0.202034	-0.20242	-0.204748	-0.208572	-0.213568	-0.219816	-0.227145	-0.234893	-0.242461	-0.24963	-0.25617	-0.262067	-0.26722	-0.271561	-0.275133	-0.277902	-0.279895	-0.281088	-0.281814	-0.281971	-0.280843	-0.278536	-0.276113	-0.274315	-0.273119	-0.272192	-0.271587	-0.271327	-0.271551	-0.272317	-0.273428	-0.274422	-0.275176	-0.27589	-0.276568	-0.277352	-0.278102	-0.2788
4.C.	8	ED Correct		-0.368986	-0.373677	-0.37677	-0.378149	-0.377804	-0.375782	-0.371459	-0.364494	-0.355377	-0.345222	-0.335198	-0.326121	-0.31865	-0.312319	-0.305779	-0.29843	-0.290635	-0.282719	-0.274995	-0.268161	-0.263243	-0.26064	-0.260285	-0.261794	-0.264177	-0.266748	-0.269552	-0.273711	-0.279154	-0.284745	-0.289653	-0.293398	-0.295413	-0.294706	-0.290439	-0.282399	-0.271762	-0.260361	-0.249774	-0.241119	-0.235116	-0.231851	-0.231129	-0.232811	-0.236271	-0.240354
4.C.	9	ED Correct		-0.395548	-0.396539	-0.397155	-0.397863	-0.398961	-0.400232	-0.40124	-0.401807	-0.401692	-0.400831	-0.3993	-0.39736	-0.395365	-0.393408	-0.391866	-0.391129	-0.39107	-0.391427	-0.391868	-0.392316	-0.39256	-0.392208	-0.391211	-0.389728	-0.387771	-0.385236	-0.382393	-0.379449	-0.376512	-0.373365	-0.369712	-0.365599	-0.361021	-0.356052	-0.350825	-0.3455	-0.34011	-0.334742	-0.329789	-0.325725	-0.3229	-0.32144	-0.321199	-0.321518	-0.322085	-0.323085
4.C.	10	ED Correct		0.0351357	0.0305995	0.0247954	0.0185596	0.0124936	0.00674019	0.00130856	-0.00379086	-0.00858228	-0.0132009	-0.0178084	-0.0224611	-0.0269497	-0.0310725	-0.0345656	-0.0373596	-0.0396068	-0.0415418	-0.0434117	-0.0454223	-0.0478913	-0.0509277	-0.0543616	-0.0578389	-0.0613253	-0.0649701	-0.0689003	-0.07304	-0.0775121	-0.0824104	-0.0874121	-0.0921185	-0.0962865	-0.099613	-0.10209	-0.10385	-0.105163	-0.106301	-0.107491	-0.108959	-0.11093	-0.113478	-0.116457	-0.119791	-0.123116	-0.12614
4.C.	11	ED Correct		-0.116604	-0.115295	-0.113418	-0.111429	-0.109696	-0.108521	-0.108142	-0.108546	-0.109524	-0.110932	-0.112707	-0.114169	-0.114777	-0.114351	-0.112568	-0.109091	-0.104131	-0.0988427	-0.0941463	-0.0905119	-0.0882582	-0.0874181	-0.0876115	-0.0881851	-0.0887223	-0.0890363	-0.0891232	-0.0889898	-0.0888463	-0.0889467	-0.0894124	-0.0904122	-0.0917935	-0.0931031	-0.0936678	-0.0932748	-0.092018	-0.0902384	-0.088238	-0.0859952	-0.0835849	-0.0811796	-0.0790554	-0.0774724	-0.076173	-0.0746777
4.C.	12	ED Correct		-0.00707433	-0.00654993	-0.00784059	-0.0114624	-0.0170749	-0.0235117	-0.0298471	-0.0357917	-0.041644	-0.0472104	-0.0523094	-0.0567143	-0.0602286	-0.0629321	-0.0638944	-0.0628755	-0.0615023	-0.0609716	-0.0607136	-0.0601831	-0.0594684	-0.0589336	-0.0585067	-0.0580862	-0.0570221	-0.0552786	-0.0523483	-0.048142	-0.0433542	-0.0385414	-0.0331284	-0.0265534	-0.0198299	-0.0140226	-0.00874307	-0.00391196	0.000272006	0.0036903	0.00636379	0.00834985	0.00947889	0.00998309	0.010526	0.0112005	0.0112992	0.011901
4.C.	1	No Shift Correct		-0.0209127	-0.0208464	-0.0207462	-0.0206296	-0.0205319	-0.0204912	-0.0205105	-0.0205567	-0.0205996	-0.0206274	-0.0206271	-0.0205858	-0.0205025	-0.0203743	-0.0202005	-0.0199724	-0.01969	-0.0193611	-0.018992	-0.0185899	-0.0181753	-0.0177684	-0.01739	-0.0170562	-0.0167711	-0.0165359	-0.0163443	-0.0161932	-0.0160761	-0.0159803	-0.0159168	-0.0159015	-0.0159481	-0.0160578	-0.0162154	-0.0163891	-0.0165641	-0.0167329	-0.0169104	-0.0171092	-0.0173172	-0.0175316	-0.0177587	-0.0180065	-0.0182815	-0.0185763
4.C.	2	No Shift Correct		-0.069857	-0.0695287	-0.0691962	-0.0692147	-0.0694899	-0.0696972	-0.069771	-0.069832	-0.0696537	-0.0690532	-0.0681596	-0.0671745	-0.0664588	-0.066069	-0.065932	-0.0660387	-0.0664467	-0.0670922	-0.0678551	-0.068714	-0.0697603	-0.0712141	-0.073029	-0.0749891	-0.0767599	-0.0780796	-0.0787031	-0.078699	-0.0785503	-0.0786569	-0.079216	-0.080371	-0.0823179	-0.0851932	-0.0888246	-0.092918	-0.0973083	-0.101848	-0.106449	-0.111067	-0.115582	-0.119787	-0.123708	-0.127274	-0.13054	-0.133485
4.C.	3	No Shift Correct		0.13585	0.13682	0.138616	0.141268	0.14485	0.14935	0.154407	0.159388	0.164116	0.168514	0.17226	0.174979	0.176368	0.176499	0.17592	0.175409	0.175325	0.175788	0.177064	0.179063	0.181165	0.182892	0.184015	0.184444	0.18412	0.182994	0.180978	0.178209	0.174969	0.171565	0.16806	0.164139	0.159643	0.154512	0.149	0.143676	0.138963	0.135004	0.131923	0.129976	0.129226	0.12946	0.130127	0.130742	0.131288	0.132122
4.C.	4	No Shift Correct		0.00111656	0.000733895	0.000159709	-0.000493907	-0.000696064	-1.50585e-05	0.00111378	0.00224886	0.00342519	0.0046367	0.00573053	0.00671064	0.00741369	0.00764828	0.00747215	0.00730976	0.00737842	0.00792058	0.00908973	0.0106886	0.0123206	0.0140669	0.0159916	0.0177936	0.0189098	0.0194907	0.0198868	0.0200601	0.0199593	0.0198843	0.0200373	0.020424	0.0210546	0.0217534	0.0220527	0.0212631	0.0191213	0.0161842	0.0132085	0.0100155	0.00615419	0.0021823	-0.000923253	-0.00304449	-0.00476594	-0.00653079
4.C.	5	No Shift Correct		-0.939538	-0.936145	-0.933362	-0.9313	-0.929734	-0.928879	-0.928919	-0.930011	-0.931813	-0.933381	-0.934185	-0.934348	-0.933749	-0.931959	-0.928908	-0.9248	-0.919832	-0.914302	-0.908644	-0.903029	-0.897502	-0.892541	-0.888537	-0.885662	-0.883712	-0.882273	-0.881016	-0.879579	-0.877862	-0.875939	-0.873752	-0.871266	-0.868538	-0.865673	-0.862939	-0.86065	-0.858705	-0.856961	-0.855578	-0.854915	-0.855202	-0.856472	-0.858727	-0.861691	-0.864964	-0.868196
4.C.	6	No Shift Correct		0.465529	0.467293	0.46884	0.470491	0.4724	0.474488	0.4768	0.479491	0.482532	0.485559	0.488454	0.491515	0.494844	0.49827	0.501744	0.505699	0.510298	0.515122	0.519821	0.52432	0.528538	0.531967	0.534132	0.534873	0.53421	0.532225	0.529175	0.525119	0.519944	0.513729	0.507097	0.50063	0.494322	0.488171	0.482266	0.476995	0.472366	0.468132	0.463716	0.458806	0.453575	0.448457	0.443543	0.438966	0.435055	0.431627
4.C.	7	No Shift Correct		0.113149	0.113062	0.11201	0.110414	0.109243	0.108443	0.107253	0.106195	0.105846	0.105816	0.104991	0.103344	0.101776	0.100927	0.100136	0.0997832	0.100383	0.101893	0.103172	0.104312	0.106206	0.109478	0.113505	0.116964	0.119512	0.122006	0.124762	0.126692	0.127343	0.127178	0.12719	0.127432	0.127538	0.128018	0.128845	0.129586	0.130782	0.132678	0.134823	0.136829	0.138143	0.13967	0.141754	0.144348	0.14628	0.147455
4.C.	8	No Shift Correct		-0.189695	-0.178599	-0.166396	-0.152212	-0.13655	-0.120575	-0.104477	-0.0878694	-0.0711898	-0.056131	-0.044155	-0.0355781	-0.0300227	-0.0272517	-0.0271793	-0.0297273	-0.034417	-0.0399817	-0.0452972	-0.0498568	-0.0535772	-0.0562645	-0.0573334	-0.0567765	-0.055697	-0.0560376	-0.0582278	-0.0614896	-0.0655388	-0.07089	-0.0776161	-0.0841974	-0.0885351	-0.0899758	-0.0884632	-0.0840417	-0.076796	-0.0683205	-0.0606055	-0.0550117	-0.0524253	-0.0534016	-0.0572358	-0.0627658	-0.0685113	-0.0734145
4.C.	9	No Shift Correct		-0.0847421	-0.0838515	-0.0820329	-0.0794218	-0.0767652	-0.0742899	-0.0718612	-0.0693412	-0.0670549	-0.0648902	-0.0626304	-0.0605914	-0.0592255	-0.0590007	-0.0602112	-0.0626912	-0.0663967	-0.071264	-0.0772469	-0.0837003	-0.0895692	-0.0942237	-0.0973806	-0.0985921	-0.0981321	-0.0967151	-0.0946274	-0.0921732	-0.0897069	-0.087557	-0.085718	-0.0844061	-0.0842562	-0.085338	-0.0867862	-0.0876017	-0.0874599	-0.086123	-0.0831926	-0.0786223	-0.0730156	-0.0673713	-0.0621545	-0.0574323	-0.0530197	-0.0485886
4.C.	10	No Shift Correct		-0.0548105	-0.0523532	-0.0495889	-0.0465084	-0.0429401	-0.0388087	-0.0344014	-0.030222	-0.0266829	-0.0238251	-0.0214967	-0.019536	-0.0178851	-0.0165316	-0.0155122	-0.0146758	-0.0137143	-0.0125572	-0.0115526	-0.0110905	-0.0115472	-0.0129284	-0.0148008	-0.0165384	-0.0176344	-0.0177452	-0.0167262	-0.0146695	-0.0117322	-0.0082966	-0.00485262	-0.00142583	0.00191217	0.0049133	0.0071672	0.00853969	0.00909417	0.00898733	0.00887897	0.00942855	0.0110229	0.0138445	0.0178639	0.0228468	0.0284177	0.0339525
4.C.	11	No Shift Correct		-0.0616983	-0.0663454	-0.0716344	-0.0772029	-0.0829007	-0.0886628	-0.094578	-0.100727	-0.107094	-0.113648	-0.120396	-0.127495	-0.134993	-0.142942	-0.151378	-0.160208	-0.169261	-0.178092	-0.186281	-0.193529	-0.199683	-0.204481	-0.207765	-0.209341	-0.20911	-0.207281	-0.204593	-0.201639	-0.198562	-0.195229	-0.191463	-0.187539	-0.183717	-0.179885	-0.175463	-0.170325	-0.164977	-0.159852	-0.154835	-0.149851	-0.145017	-0.140549	-0.136266	-0.13186	-0.127424	-0.123266
4.C.	12	No Shift Correct		-0.0206923	-0.018119	-0.0156436	-0.013326	-0.0117886	-0.01126	-0.0109572	-0.00981048	-0.00887069	-0.00922506	-0.0108431	-0.0125046	-0.0144719	-0.0175555	-0.0203991	-0.0216911	-0.0223696	-0.0241661	-0.0265463	-0.0279179	-0.0284274	-0.0294722	-0.0311195	-0.0322029	-0.0325921	-0.0330901	-0.0342273	-0.0367704	-0.0409794	-0.0469994	-0.0539366	-0.0608161	-0.0672218	-0.0742288	-0.0826392	-0.091079	-0.0979365	-0.103741	-0.109334	-0.115323	-0.121911	-0.129385	-0.137247	-0.145016	-0.153043	-0.161581
Figure Panel	Patient	Condition
4.E.	1	ID Correct		-0.0151984	-0.0156021	-0.0160517	-0.0165016	-0.0169048	-0.0172245	-0.0174446	-0.0175831	-0.0177145	-0.0179001	-0.0181546	-0.0184565	-0.0187757	-0.0190743	-0.0193045	-0.0194417	-0.0195144	-0.0195697	-0.0196235	-0.019686	-0.019784	-0.019946	-0.0201751	-0.0204615	-0.0207872	-0.0211278	-0.0214624	-0.0217586	-0.0219998	-0.0221901	-0.0223209	-0.0223708	-0.022326	-0.0221944	-0.0220016	-0.0217786	-0.0215307	-0.0212699	-0.0210175	-0.0207993	-0.0206338	-0.0205067	-0.0204142	-0.0203519	-0.0203038	-0.0202413
4.E.	2	ID Correct		0.00572572	0.00646213	0.00713793	0.00779869	0.00838419	0.00902022	0.00983593	0.0108511	0.0119834	0.0132556	0.0148184	0.0166318	0.0185529	0.0204167	0.0221114	0.0235679	0.0246649	0.0254579	0.0260848	0.0264056	0.0263524	0.0261167	0.0258314	0.0254681	0.0251242	0.0249841	0.0253025	0.026208	0.0276151	0.0293467	0.0310453	0.0324692	0.0335413	0.0342391	0.0346677	0.0351156	0.0357802	0.0366073	0.0376342	0.0388764	0.040268	0.041734	0.0430517	0.0440141	0.0446565	0.0452885
4.E.	3	ID Correct		-0.0811212	-0.0799477	-0.0786087	-0.0776148	-0.0773322	-0.0780595	-0.0799049	-0.0824415	-0.0851444	-0.0878138	-0.0903092	-0.0924115	-0.0937256	-0.0940994	-0.0934829	-0.0918211	-0.0892294	-0.0859455	-0.0822875	-0.0785381	-0.0750188	-0.0719176	-0.0691973	-0.0667122	-0.0643245	-0.0618639	-0.0590862	-0.0559508	-0.0526814	-0.0495516	-0.0467833	-0.0445511	-0.0430936	-0.0424882	-0.0425	-0.0427113	-0.0431137	-0.0437504	-0.0444261	-0.0449974	-0.0454979	-0.0458948	-0.0459455	-0.0456604	-0.0452395	-0.0446923
4.E.	4	ID Correct		-0.257752	-0.258573	-0.258997	-0.259003	-0.258748	-0.258448	-0.258261	-0.258252	-0.258406	-0.258483	-0.258287	-0.258074	-0.258307	-0.25914	-0.260401	-0.261915	-0.26394	-0.266792	-0.270304	-0.274403	-0.27918	-0.284513	-0.289959	-0.295061	-0.299588	-0.303452	-0.306345	-0.307974	-0.308769	-0.309521	-0.310591	-0.312116	-0.314115	-0.316554	-0.319588	-0.322935	-0.326156	-0.328917	-0.331116	-0.332841	-0.334377	-0.335583	-0.336189	-0.336218	-0.336092	-0.336173
4.E.	5	ID Correct		0.400633	0.401108	0.401445	0.40157	0.401342	0.400922	0.400713	0.400943	0.401243	0.401136	0.400633	0.400124	0.39976	0.399457	0.399251	0.39936	0.399807	0.400272	0.400457	0.400313	0.400009	0.399854	0.400184	0.401011	0.401954	0.402459	0.402153	0.401358	0.400183	0.398527	0.396366	0.394022	0.391793	0.389652	0.387714	0.386418	0.385869	0.385542	0.384801	0.383569	0.382056	0.380234	0.378267	0.376657	0.375826	0.375455
4.E.	6	ID Correct		0.174637	0.17364	0.172269	0.17148	0.172047	0.173994	0.176807	0.180003	0.183549	0.18719	0.190444	0.192838	0.194438	0.195639	0.196187	0.195653	0.194189	0.192223	0.189996	0.187329	0.183864	0.180079	0.176758	0.174076	0.171691	0.169694	0.168683	0.168834	0.170101	0.172248	0.1749	0.177901	0.180757	0.182839	0.183879	0.184153	0.183848	0.183036	0.181918	0.1809	0.179965	0.17902	0.178069	0.177102	0.17611	0.175228
4.E.	7	ID Correct		0.243039	0.247058	0.251799	0.256612	0.260739	0.263798	0.266008	0.267965	0.270229	0.273165	0.277042	0.282381	0.290196	0.300622	0.313155	0.326812	0.340268	0.35237	0.362027	0.368033	0.369978	0.367971	0.362724	0.354977	0.34534	0.334308	0.322061	0.308731	0.295154	0.281455	0.267331	0.25198	0.235313	0.217823	0.200511	0.183985	0.169098	0.156835	0.147862	0.141957	0.138252	0.13572	0.133597	0.131316	0.128802	0.126268
4.E.	8	ID Correct		-0.125531	-0.131612	-0.137754	-0.144158	-0.150642	-0.156331	-0.160999	-0.165346	-0.169835	-0.174086	-0.177425	-0.179959	-0.181898	-0.18328	-0.183537	-0.182735	-0.181585	-0.180716	-0.180526	-0.18087	-0.181438	-0.182188	-0.183302	-0.184718	-0.186276	-0.188047	-0.18947	-0.190151	-0.190006	-0.18928	-0.187461	-0.183968	-0.179058	-0.173935	-0.169104	-0.164552	-0.160353	-0.157116	-0.155082	-0.153443	-0.151753	-0.150806	-0.151163	-0.152366	-0.154146	-0.156163
4.E.	9	ID Correct		-0.184867	-0.187886	-0.190407	-0.192567	-0.194664	-0.197197	-0.200287	-0.203841	-0.207727	-0.211895	-0.216087	-0.219928	-0.223198	-0.225992	-0.228514	-0.230867	-0.232893	-0.234546	-0.236149	-0.23798	-0.239916	-0.241976	-0.244022	-0.245969	-0.247626	-0.248896	-0.249648	-0.249956	-0.249847	-0.249045	-0.247516	-0.245768	-0.24441	-0.243665	-0.243635	-0.244134	-0.245019	-0.24628	-0.247729	-0.249046	-0.249855	-0.249989	-0.249262	-0.247356	-0.244138	-0.239967
4.E.	10	ID Correct		0.169103	0.166841	0.164773	0.163101	0.162033	0.161725	0.162385	0.163935	0.16618	0.168616	0.17071	0.172189	0.172835	0.172401	0.170874	0.168513	0.165607	0.162063	0.158098	0.154245	0.150801	0.147795	0.145229	0.143134	0.141673	0.140829	0.140409	0.140036	0.139262	0.137901	0.136157	0.134413	0.132994	0.132091	0.131878	0.132606	0.134327	0.13676	0.139432	0.141962	0.144382	0.146671	0.148435	0.149294	0.14924	0.148506
4.E.	11	ID Correct		0.164323	0.162185	0.159857	0.157442	0.155313	0.153643	0.152431	0.151671	0.151321	0.151478	0.152073	0.152902	0.153664	0.153941	0.153556	0.152766	0.151962	0.151343	0.150818	0.150186	0.149556	0.149314	0.14969	0.150567	0.151746	0.153174	0.154688	0.156086	0.157208	0.158223	0.159276	0.160339	0.161346	0.162176	0.162632	0.162673	0.16253	0.162537	0.162883	0.16357	0.164567	0.165858	0.167234	0.16859	0.170116	0.171919
4.E.	1	No Shift Correct		-0.0425127	-0.0423363	-0.0421092	-0.0418653	-0.0416606	-0.0415428	-0.0415225	-0.0415684	-0.0416534	-0.041743	-0.0418017	-0.0417979	-0.0417366	-0.0416389	-0.0415339	-0.0414275	-0.041322	-0.0412084	-0.0410692	-0.0408757	-0.04061	-0.0402765	-0.0399012	-0.0395065	-0.0391207	-0.0387514	-0.0383982	-0.0380792	-0.0377962	-0.03752	-0.037251	-0.0370107	-0.0368245	-0.036709	-0.0366543	-0.0366196	-0.0365883	-0.0365353	-0.0364581	-0.0363704	-0.036275	-0.0361904	-0.0361295	-0.0361138	-0.03617	-0.0363187
4.E.	2	No Shift Correct		0.278567	0.280884	0.282883	0.284212	0.284778	0.284722	0.284196	0.283471	0.28288	0.282399	0.28189	0.281394	0.280848	0.280375	0.279884	0.279053	0.277627	0.275749	0.273711	0.271527	0.269095	0.266337	0.263536	0.260974	0.258931	0.257672	0.257314	0.257581	0.257816	0.257418	0.256139	0.253847	0.250245	0.245123	0.238748	0.23183	0.22475	0.217678	0.210659	0.203854	0.197593	0.192133	0.187397	0.183193	0.179442	0.176172
4.E.	3	No Shift Correct		0.0337744	0.0335582	0.0336705	0.0338647	0.0341463	0.0346458	0.0353209	0.0360643	0.037008	0.0380738	0.0389563	0.0393091	0.039045	0.0384639	0.0380056	0.0379294	0.038274	0.0390765	0.0405311	0.0425291	0.0445446	0.0461696	0.0471789	0.0475322	0.0473028	0.046501	0.0450253	0.0429153	0.0403716	0.0376551	0.0348748	0.0317359	0.0280382	0.0237816	0.0191339	0.0144162	0.0100066	0.00617568	0.00318528	0.00121839	0.000209846	-4.98483e-05	-5.70534e-06	-0.000162086	-0.000675949	-0.00146667
4.E.	4	No Shift Correct		-0.00315583	-0.00198853	-0.00153354	-0.00129852	-0.000596031	0.000955796	0.00298631	0.00525877	0.0078212	0.0104336	0.0129063	0.0153607	0.0175826	0.0192295	0.0203245	0.0214228	0.0227005	0.0242869	0.0263602	0.0288808	0.0314295	0.0339364	0.0364607	0.0387795	0.0405401	0.0419508	0.0433555	0.0447104	0.0457858	0.0467248	0.0476663	0.0486084	0.0495222	0.0503508	0.0508618	0.050514	0.0490179	0.0466998	0.0440857	0.0413001	0.0380613	0.0346133	0.0315872	0.0291123	0.0267722	0.0242291
4.E.	5	No Shift Correct		0.448044	0.447869	0.447465	0.447227	0.447449	0.448145	0.449303	0.450961	0.453045	0.455281	0.457497	0.459892	0.462378	0.464613	0.466497	0.468363	0.470403	0.472635	0.474982	0.477205	0.479156	0.480601	0.481394	0.481422	0.480696	0.479113	0.476609	0.473065	0.468499	0.463075	0.457114	0.450862	0.444315	0.437573	0.430926	0.424926	0.419554	0.414507	0.409427	0.404123	0.398556	0.392886	0.38724	0.381932	0.377335	0.37334
4.E.	6	No Shift Correct		-0.0124906	-0.0134038	-0.0150358	-0.0171669	-0.0191367	-0.0209735	-0.0233019	-0.0258298	-0.0279542	-0.0299129	-0.0327116	-0.036514	-0.0405893	-0.0444082	-0.0483944	-0.0520868	-0.0548278	-0.0565536	-0.0582669	-0.0598741	-0.0605735	-0.0600515	-0.0590277	-0.0583625	-0.0581019	-0.0574586	-0.0561241	-0.0550692	-0.0547775	-0.0549119	-0.0547674	-0.054316	-0.05378	-0.0528463	-0.0515666	-0.0502109	-0.0484188	-0.0462745	-0.0442843	-0.0426211	-0.0414051	-0.0397656	-0.0375207	-0.0345941	-0.0316736	-0.0289538
4.E.	7	No Shift Correct		0.0699293	0.081727	0.0944101	0.10839	0.123281	0.138238	0.152967	0.1676	0.181658	0.193682	0.20238	0.207769	0.210618	0.211535	0.210825	0.208497	0.204785	0.200508	0.196789	0.194388	0.193477	0.194084	0.196429	0.200264	0.20448	0.207316	0.208475	0.208681	0.208339	0.207137	0.204747	0.202161	0.200982	0.201786	0.204892	0.21053	0.218833	0.228562	0.237908	0.245466	0.250204	0.251364	0.249582	0.245928	0.241913	0.23864
4.E.	8	No Shift Correct		0.0321301	0.0336961	0.0360711	0.0389804	0.0418031	0.0444847	0.0468887	0.0487535	0.0498121	0.0505727	0.051234	0.0514916	0.051202	0.0502543	0.0484281	0.0458346	0.0420057	0.0367948	0.0307679	0.0249094	0.0201597	0.0169666	0.0152763	0.0152479	0.0165789	0.0189005	0.0222145	0.0260725	0.0298518	0.0333871	0.0368274	0.03971	0.0412336	0.0413589	0.0407777	0.0403622	0.0403304	0.0406923	0.0419749	0.0448069	0.0488483	0.0528704	0.0561196	0.0587209	0.0613101	0.0642759
4.E.	9	No Shift Correct		0.129201	0.130019	0.131578	0.134004	0.137362	0.141455	0.145741	0.149791	0.153401	0.156439	0.158963	0.161131	0.162986	0.164507	0.165606	0.166456	0.167345	0.168338	0.169366	0.170222	0.170507	0.170129	0.169413	0.168946	0.169084	0.170143	0.172412	0.175763	0.17993	0.1846	0.189403	0.194365	0.199378	0.204143	0.208061	0.210815	0.212534	0.213454	0.214091	0.214993	0.216555	0.218975	0.222371	0.2267	0.231476	0.235937
4.E.	10	No Shift Correct		-0.133727	-0.133593	-0.134196	-0.13549	-0.137528	-0.140346	-0.143971	-0.148157	-0.152578	-0.157114	-0.161577	-0.165718	-0.169493	-0.173133	-0.176783	-0.180399	-0.183939	-0.18726	-0.190142	-0.192521	-0.194453	-0.195877	-0.196712	-0.196936	-0.196611	-0.195726	-0.194545	-0.193472	-0.192753	-0.192252	-0.19142	-0.190076	-0.188423	-0.186587	-0.184223	-0.181144	-0.177679	-0.174208	-0.170685	-0.167089	-0.163554	-0.16036	-0.157504	-0.154887	-0.152643	-0.150876
4.E.	11	No Shift Correct		-0.123762	-0.122502	-0.121647	-0.121011	-0.120546	-0.120306	-0.120388	-0.1209	-0.121892	-0.123339	-0.125108	-0.127083	-0.129027	-0.130615	-0.131574	-0.13199	-0.131949	-0.131438	-0.130683	-0.129944	-0.129209	-0.128368	-0.127665	-0.127472	-0.127696	-0.128218	-0.12894	-0.129626	-0.129951	-0.129618	-0.12867	-0.127146	-0.125162	-0.12296	-0.120783	-0.11872	-0.116778	-0.115042	-0.11364	-0.11268	-0.11202	-0.111399	-0.110636	-0.109668	-0.108779	-0.108228
Figure Panel	Patient	Condition
4.G.	1	Correct		-0.0251782	-0.0252844	-0.0253942	-0.0255016	-0.0256022	-0.0257034	-0.0258062	-0.0259045	-0.0259982	-0.0260936	-0.0261896	-0.0262791	-0.0263553	-0.02641	-0.0264333	-0.0264146	-0.0263609	-0.0262884	-0.026209	-0.0261331	-0.0260719	-0.0260353	-0.0260306	-0.0260567	-0.0261026	-0.0261586	-0.026217	-0.0262767	-0.0263386	-0.0263995	-0.0264563	-0.0265072	-0.0265564	-0.0265998	-0.0266322	-0.0266512	-0.0266648	-0.0266834	-0.0267098	-0.0267422	-0.0267715	-0.0267944	-0.0268119	-0.0268255	-0.0268332	-0.0268312
4.G.	2	Correct		0.13733	0.135848	0.134277	0.132559	0.130924	0.129739	0.129124	0.128998	0.129346	0.130199	0.131443	0.132842	0.134119	0.135222	0.136192	0.136988	0.137553	0.137921	0.138139	0.138179	0.138082	0.137826	0.137515	0.137232	0.137075	0.137078	0.137362	0.138032	0.138966	0.139926	0.140617	0.140817	0.140392	0.139284	0.137552	0.135365	0.132942	0.130511	0.12822	0.126178	0.124363	0.122735	0.121162	0.11959	0.117956	0.116306
4.G.	3	Correct		0.16789	0.169378	0.171182	0.172963	0.174461	0.175466	0.175812	0.1755	0.174676	0.173279	0.171249	0.168718	0.165908	0.163007	0.160283	0.158104	0.156712	0.156139	0.156356	0.157102	0.157973	0.158752	0.15938	0.159937	0.160523	0.161096	0.161543	0.161915	0.16227	0.162595	0.162829	0.162776	0.162287	0.161428	0.160432	0.159478	0.158603	0.157777	0.157011	0.156322	0.15563	0.154932	0.154226	0.153443	0.152553	0.151683
4.G.	4	Correct		-0.148785	-0.148781	-0.148645	-0.148328	-0.148001	-0.147763	-0.147598	-0.147394	-0.147149	-0.146984	-0.146918	-0.146874	-0.146867	-0.147086	-0.147707	-0.148566	-0.149546	-0.150687	-0.151941	-0.153256	-0.154612	-0.15603	-0.157538	-0.159081	-0.160508	-0.161778	-0.162854	-0.163595	-0.163955	-0.164058	-0.164059	-0.164076	-0.164179	-0.164301	-0.164401	-0.164461	-0.164392	-0.164068	-0.163533	-0.162898	-0.162324	-0.161797	-0.161222	-0.160563	-0.160021	-0.159818
4.G.	5	Correct		-0.47115	-0.470461	-0.470317	-0.470772	-0.47178	-0.473262	-0.475149	-0.477406	-0.479937	-0.482462	-0.484774	-0.486847	-0.488689	-0.490188	-0.49128	-0.491991	-0.492304	-0.492183	-0.491696	-0.490874	-0.489687	-0.488319	-0.48702	-0.486098	-0.485611	-0.485311	-0.485152	-0.48511	-0.485043	-0.484762	-0.484188	-0.483387	-0.48244	-0.481434	-0.480447	-0.479622	-0.478985	-0.478436	-0.477918	-0.477473	-0.477106	-0.47678	-0.476722	-0.477051	-0.477702	-0.478565
4.G.	6	Correct		0.261231	0.260258	0.259289	0.258469	0.257938	0.257643	0.25741	0.257269	0.257272	0.257396	0.257617	0.258034	0.258608	0.259217	0.259809	0.2605	0.261381	0.262413	0.263534	0.264643	0.265718	0.26673	0.267687	0.268481	0.269016	0.269056	0.268533	0.267599	0.266385	0.264908	0.263169	0.261352	0.25958	0.257883	0.256302	0.254986	0.253964	0.253081	0.252132	0.250937	0.249488	0.247808	0.246043	0.244437	0.243174	0.242227
4.G.	7	Correct		0.114395	0.112856	0.111486	0.110529	0.110211	0.110343	0.110635	0.111133	0.111936	0.112535	0.112234	0.111221	0.109973	0.108738	0.107192	0.105326	0.103421	0.101716	0.0999931	0.0981147	0.0961692	0.0944413	0.0930047	0.0917292	0.0905314	0.0896715	0.0891771	0.0885897	0.0877179	0.0867007	0.0855929	0.0842804	0.0827382	0.0812398	0.0798182	0.0782064	0.0764464	0.074639	0.073036	0.0719096	0.0711822	0.0710692	0.0715111	0.0723129	0.0732414	0.0743911
4.G.	8	Correct		-0.186577	-0.183136	-0.178961	-0.174262	-0.169271	-0.164487	-0.16014	-0.156008	-0.151713	-0.147261	-0.142664	-0.137664	-0.131919	-0.125476	-0.118397	-0.110929	-0.103503	-0.0963772	-0.0897662	-0.0838174	-0.0784446	-0.0736068	-0.0693617	-0.0658359	-0.0631781	-0.0615969	-0.0606137	-0.0596609	-0.0584976	-0.0572473	-0.0561587	-0.0554996	-0.0551798	-0.0550928	-0.054772	-0.0536956	-0.0515593	-0.0483296	-0.0443615	-0.0400593	-0.0358347	-0.0320506	-0.0288006	-0.0264119	-0.0247784	-0.023321
4.G.	9	Correct		-0.174194	-0.17422	-0.174047	-0.173785	-0.173551	-0.173344	-0.173266	-0.173373	-0.173657	-0.173769	-0.173387	-0.172716	-0.172121	-0.171912	-0.172172	-0.172854	-0.173957	-0.17537	-0.176974	-0.178594	-0.179982	-0.181027	-0.181716	-0.182014	-0.182054	-0.182036	-0.181898	-0.181532	-0.180948	-0.180201	-0.179289	-0.178322	-0.17757	-0.177207	-0.176921	-0.176404	-0.175701	-0.174904	-0.174062	-0.173099	-0.172147	-0.171525	-0.171289	-0.171261	-0.171337	-0.171404
4.G.	10	Correct		-0.114898	-0.115976	-0.116956	-0.117741	-0.118232	-0.118502	-0.118724	-0.119089	-0.119687	-0.120514	-0.121446	-0.122391	-0.123329	-0.12424	-0.125124	-0.126004	-0.126861	-0.127744	-0.128915	-0.130602	-0.132917	-0.135753	-0.138755	-0.141551	-0.143954	-0.145884	-0.147235	-0.148003	-0.148358	-0.148441	-0.148285	-0.147875	-0.147337	-0.146733	-0.146213	-0.145828	-0.145559	-0.14546	-0.145404	-0.145232	-0.14488	-0.144298	-0.143344	-0.141953	-0.140076	-0.137917
4.G.	11	Correct		0.0993364	0.0978935	0.0960734	0.0939085	0.0915488	0.0891435	0.0867908	0.0845593	0.0825227	0.0806792	0.0789092	0.0770887	0.0751201	0.0729401	0.0707035	0.0686395	0.0667849	0.0649424	0.0631479	0.0616108	0.0603416	0.0592595	0.0584205	0.0579584	0.058008	0.0586152	0.059616	0.0607374	0.0616445	0.062182	0.0625116	0.0626962	0.0627096	0.0626595	0.062971	0.0639151	0.0653288	0.0669217	0.0686057	0.0701847	0.071476	0.0723249	0.0727546	0.0728616	0.0726891	0.0722913
4.G.	12	Correct		-0.0611865	-0.0606068	-0.0608304	-0.0619785	-0.0640062	-0.0665306	-0.0691082	-0.071597	-0.0741985	-0.0768778	-0.0797679	-0.082841	-0.0863759	-0.0903603	-0.0938924	-0.0963443	-0.0984655	-0.101045	-0.103419	-0.104726	-0.105308	-0.106153	-0.107576	-0.109105	-0.110131	-0.111071	-0.112398	-0.114291	-0.116741	-0.119876	-0.123118	-0.125478	-0.126808	-0.12811	-0.13003	-0.131916	-0.132876	-0.133347	-0.133961	-0.135004	-0.136539	-0.138595	-0.140693	-0.142525	-0.144324	-0.146082
4.G.	13	Correct		-0.015205	-0.0156464	-0.0166108	-0.0179043	-0.0192473	-0.0204236	-0.0213423	-0.022058	-0.0227276	-0.0234318	-0.0241639	-0.0249642	-0.025867	-0.0269056	-0.0279506	-0.0287974	-0.0292666	-0.0292771	-0.0289264	-0.0284226	-0.0277849	-0.0268109	-0.0255434	-0.0241886	-0.0228255	-0.0215276	-0.0204065	-0.019444	-0.0185506	-0.0175397	-0.01645	-0.015369	-0.0143432	-0.0134391	-0.0127141	-0.0120712	-0.0113658	-0.0105875	-0.0098713	-0.0093246	-0.00886246	-0.00833896	-0.00772718	-0.00701233	-0.00632211	-0.00579265
4.G.	1	Incorrect		-0.0276475	-0.0276247	-0.0275913	-0.0275563	-0.0275271	-0.0275114	-0.027517	-0.0275493	-0.0276029	-0.0276659	-0.0277279	-0.0277774	-0.0278061	-0.0278194	-0.0278294	-0.0278369	-0.0278406	-0.0278397	-0.0278312	-0.0278189	-0.0278048	-0.027786	-0.0277693	-0.0277719	-0.0278044	-0.0278654	-0.0279528	-0.0280627	-0.0281934	-0.028334	-0.0284761	-0.0286128	-0.0287391	-0.0288532	-0.0289561	-0.0290499	-0.0291293	-0.0291841	-0.0292054	-0.0291951	-0.0291698	-0.0291532	-0.0291603	-0.0291938	-0.0292566	-0.0293419
4.G.	2	Incorrect		-0.115331	-0.115356	-0.115429	-0.115563	-0.11579	-0.11611	-0.116514	-0.117001	-0.117597	-0.118366	-0.119231	-0.119995	-0.120588	-0.121161	-0.121789	-0.122491	-0.123216	-0.123888	-0.124564	-0.125288	-0.126027	-0.126654	-0.127156	-0.127638	-0.128137	-0.128627	-0.129011	-0.129205	-0.129237	-0.129098	-0.128778	-0.128324	-0.127792	-0.127222	-0.126714	-0.126408	-0.126277	-0.126188	-0.125985	-0.125594	-0.125058	-0.124556	-0.124193	-0.123912	-0.123678	-0.123525
4.G.	3	Incorrect		-0.0331766	-0.031491	-0.029936	-0.028647	-0.027602	-0.0267668	-0.0262131	-0.0259374	-0.0258064	-0.0257222	-0.0256867	-0.0257553	-0.0259166	-0.0260947	-0.026135	-0.0259404	-0.0256566	-0.0253815	-0.0249632	-0.0242257	-0.0231577	-0.0219232	-0.0205499	-0.0188686	-0.0169309	-0.0150854	-0.0135532	-0.0122996	-0.0111278	-0.00983494	-0.00834372	-0.006589	-0.0045177	-0.00212538	0.000517963	0.00318273	0.0056134	0.0077702	0.00980037	0.0117817	0.0137176	0.0156471	0.0176375	0.0196042	0.021452	0.0232241
4.G.	4	Incorrect		-0.218506	-0.218836	-0.219216	-0.219669	-0.219904	-0.219831	-0.219697	-0.219821	-0.220227	-0.220697	-0.221132	-0.221473	-0.221731	-0.221838	-0.221763	-0.221683	-0.221771	-0.222021	-0.222317	-0.222652	-0.223208	-0.224063	-0.225178	-0.226495	-0.227993	-0.229653	-0.231305	-0.232699	-0.23377	-0.234657	-0.235605	-0.236512	-0.237328	-0.238126	-0.239095	-0.240269	-0.241385	-0.242388	-0.243494	-0.244669	-0.245866	-0.247133	-0.248507	-0.249882	-0.2513	-0.252623
4.G.	5	Incorrect		-0.287537	-0.288361	-0.289222	-0.290132	-0.291037	-0.291756	-0.292142	-0.292213	-0.291866	-0.290992	-0.289718	-0.288072	-0.28591	-0.283182	-0.279999	-0.276437	-0.272624	-0.268772	-0.265023	-0.261396	-0.257899	-0.254643	-0.251723	-0.249076	-0.2466	-0.244284	-0.242226	-0.24057	-0.239363	-0.238666	-0.238562	-0.23901	-0.23978	-0.240717	-0.241754	-0.242861	-0.243991	-0.245168	-0.246586	-0.248331	-0.250191	-0.251857	-0.253167	-0.254193	-0.255151	-0.256193
4.G.	6	Incorrect		0.0799708	0.0794896	0.0789846	0.0785872	0.0782219	0.0777101	0.0770906	0.0765245	0.075995	0.0752583	0.0743519	0.0735483	0.0729737	0.0726185	0.0724055	0.0722371	0.0720228	0.0717802	0.071771	0.0719887	0.0721436	0.072076	0.0719085	0.0718411	0.0718396	0.071774	0.0716225	0.0714887	0.0714171	0.0712499	0.0708841	0.0705463	0.0704363	0.070514	0.0707795	0.0713449	0.0722767	0.073407	0.0745182	0.0754782	0.0761435	0.0766476	0.0771848	0.0777679	0.07828	0.0785658
4.G.	7	Incorrect		-0.0058975	-0.00606839	-0.00636333	-0.00671171	-0.00699888	-0.00702594	-0.00681363	-0.00680273	-0.00719779	-0.00767945	-0.00811664	-0.00874802	-0.00983111	-0.0110926	-0.0121743	-0.0131184	-0.0142115	-0.0154093	-0.0164769	-0.0175087	-0.0188938	-0.0206003	-0.0222742	-0.0239234	-0.0256472	-0.0271861	-0.0282242	-0.028471	-0.0278917	-0.0265241	-0.0247199	-0.0229363	-0.0214136	-0.0200202	-0.0185123	-0.017212	-0.0162956	-0.0156581	-0.0152426	-0.0150615	-0.0151621	-0.0153419	-0.015658	-0.0161507	-0.0165979	-0.0168968
4.G.	8	Incorrect		0.23213	0.23304	0.234823	0.237361	0.241032	0.246098	0.252569	0.260208	0.268661	0.277495	0.286409	0.295402	0.304228	0.31214	0.318501	0.32333	0.326996	0.330061	0.332873	0.335588	0.338256	0.340925	0.343058	0.344315	0.344774	0.344904	0.344985	0.345068	0.345398	0.346195	0.347549	0.349342	0.351025	0.352094	0.352481	0.352452	0.352257	0.352272	0.352657	0.353468	0.354518	0.355808	0.357278	0.358456	0.359029	0.358976
4.G.	9	Incorrect		-0.103785	-0.102413	-0.101222	-0.100159	-0.099023	-0.0977269	-0.0963489	-0.0948446	-0.0929772	-0.0907953	-0.0887221	-0.0868044	-0.0848651	-0.0831429	-0.0818768	-0.0809298	-0.0800551	-0.0791186	-0.0781438	-0.0772894	-0.0765265	-0.0758523	-0.0753622	-0.075052	-0.0747009	-0.0741721	-0.0735043	-0.0728554	-0.0721434	-0.0713005	-0.0704701	-0.069968	-0.0701373	-0.0709722	-0.0721165	-0.0734891	-0.0751383	-0.0769241	-0.0787073	-0.0806048	-0.0824693	-0.0839949	-0.0850072	-0.0857236	-0.086519	-0.0873234
4.G.	10	Incorrect		-0.0489302	-0.0503706	-0.0516282	-0.0526635	-0.0533531	-0.0535692	-0.0532053	-0.0522705	-0.0508856	-0.0491175	-0.0470588	-0.0448255	-0.0426531	-0.0406612	-0.0389537	-0.0375991	-0.0365722	-0.0358747	-0.03559	-0.0356542	-0.0359923	-0.0365572	-0.0373012	-0.0380483	-0.038632	-0.0390182	-0.0392221	-0.0392793	-0.039193	-0.03908	-0.0390507	-0.0391697	-0.0394951	-0.0400676	-0.0408511	-0.0418213	-0.0430979	-0.0447558	-0.0467032	-0.0486593	-0.050437	-0.0517201	-0.0523745	-0.0524354	-0.0521753	-0.0517765
4.G.	11	Incorrect		-0.0558849	-0.0564796	-0.0572347	-0.0580886	-0.0589823	-0.059846	-0.0605695	-0.0610811	-0.0613113	-0.0613335	-0.0613012	-0.0613857	-0.0615218	-0.0615767	-0.0616305	-0.0617645	-0.062068	-0.0625976	-0.063241	-0.0639305	-0.0648459	-0.0660192	-0.0673952	-0.068819	-0.0701486	-0.0712969	-0.0721794	-0.072744	-0.0731471	-0.0735814	-0.0741683	-0.0748853	-0.075673	-0.0765211	-0.0773604	-0.078054	-0.0787008	-0.079466	-0.0805855	-0.0821199	-0.0839626	-0.0860817	-0.0884519	-0.0907975	-0.0927481	-0.0940274
4.G.	12	Incorrect		0.183022	0.184766	0.186666	0.189006	0.191157	0.19245	0.193309	0.194559	0.196072	0.197367	0.198366	0.199586	0.201119	0.20286	0.204208	0.205269	0.206282	0.207236	0.208329	0.20936	0.210005	0.210764	0.212376	0.214631	0.216755	0.218574	0.220207	0.221495	0.222084	0.222329	0.22276	0.223429	0.223773	0.223388	0.22223	0.22076	0.218861	0.216403	0.213822	0.211543	0.209482	0.207634	0.206165	0.205024	0.204112	0.20338
4.G.	13	Incorrect		-0.0486086	-0.0480506	-0.0474011	-0.0466188	-0.0458038	-0.0451393	-0.044683	-0.0443595	-0.0441869	-0.044255	-0.0445392	-0.0448609	-0.0449867	-0.0447763	-0.0443202	-0.043918	-0.0437656	-0.0439135	-0.0443505	-0.0450722	-0.0459219	-0.0466988	-0.0473789	-0.0481106	-0.048999	-0.0499847	-0.0509553	-0.0518064	-0.0524357	-0.0527923	-0.0528516	-0.0526167	-0.0521351	-0.0514483	-0.0505653	-0.0495128	-0.0482704	-0.0468882	-0.0455262	-0.0443503	-0.0434858	-0.0429423	-0.0426969	-0.0428161	-0.0432992	-0.0440053
Figure Panel	Patient	Data
4.B.	1	0.0451017
4.B.	2	0.357905
4.B.	3	0.3079
4.B.	4	0.266002
4.B.	5	0.378473
4.B.	6	0.377207
4.B.	7	0.472728
4.B.	8	0.0107128
4.B.	9	0.22238
4.B.	10	-0.0806669
4.B.	11	0.525695
4.B.	12	0.234214
4.B.	13	0.342697
Figure Panel	Patient	Data
4.D.	1	0.0594305
4.D.	2	0.376548
4.D.	3	0.408024
4.D.	4	0.503581
4.D.	5	0.75037
4.D.	6	0.740554
4.D.	7	0.484449
4.D.	8	-0.0315985
4.D.	9	0.324498
4.D.	10	0.0149449
4.D.	11	0.855322
4.D.	12	0.11183
Figure Panel	Patient	Data
4.F.	1	0.0357397
4.F.	2	0.0959441
4.F.	3	0.420282
4.F.	4	0.371099
4.F.	5	0.35045
4.F.	6	0.486856
4.F.	7	0.0834497
4.F.	8	-0.0822445
4.F.	9	-0.264128
4.F.	10	0.735351
4.F.	11	0.422072
Figure Panel	Patient	Data
4.H.	1	-0.0104835
4.H.	2	0.333054
4.H.	3	0.563258
4.H.	4	0.570671
4.H.	5	-0.318896
4.H.	6	0.373619
4.H.	7	0.292181
4.H.	8	0.0305311
4.H.	9	0.0312922
4.H.	10	0.120086
4.H.	11	0.120812
4.H.	12	-0.0141685
4.H.	13	0.282633
[truncated: 3,055 more columns]

## Sheet: Fig 5
	Trained	AMY	HPC	AMY	HPC	AMY	AMY	HPC	AMY	HPC
	Tested	AMY	HPC	HPC	AMY	AMY	AMY	HPC	HPC	AMY
	Condition 1	Correct Shift	Correct Shift	Correct Shift	Correct Shift	No Shift Correct	Correct	Correct	Correct	Correct
	Condition 2	Correct No Shift	Correct No Shift	Correct No Shift	Correct No Shift	No Shift Incorrect	Incorrect	Incorrect	Incorrect	Incorrect
Patient
1		55.1724	64.5161	70.9677	61.2903	62.5	51.1765	58.9041	61.6438	54.1096
2		70.9677	58.9286	55.3571	55.3571	52.381	54.1096	57.1429	51.7857	48.2143
3		60.7143	50	57.1429	62.5	59.0909	56.25	55.2083	62.5	50
4		50	61.1111	51.8519	46.2963	62.5	56.25	51.7544	53.5088	48.2456
5		61.1111	48	68	52	47.9167	49.1228	53.012	50.6024	40.9639
6		36	68	54	64	45.2381	45.7831	58.9286	52.6786	59.8214
7		50	63.4615	65.3846	63.4615	52.381	58.9286	61.5385	70.1923	60.5769
8		73.0769	52	48	58	71.7391	57.6923	43.3962	48.1132	51.8868
9		74	66.129	64.5161	43.5484	62.5	48.1132	52.8571	56.4286	52.1429
10		45.1613	66.6667	51.8519	53.7037	58.6957	60	63.4328	48.5075	60.4478
11		55.5556	56.8966	56.8966	46.5517	56.8182	45.5224	60.6383	50	58.5106
12		53.4483	60			45.8333	53.1915	53.2895
13		57.1429	64.8148			64.5833	54.1667	55.4545
14		66.6667				69.0476	72.619

## Sheet: Fig 6
				Time (Seconds)	-0.5	-0.48	-0.46	-0.44	-0.42	-0.4	-0.38	-0.36	-0.34	-0.32	-0.3	-0.28	-0.26	-0.24	-0.22	-0.2	-0.18	-0.16	-0.14	-0.12	-0.1	-0.08	-0.06	-0.04	-0.02	0	0.02	0.04	0.06	0.08	0.1	0.12	0.14	0.16	0.18	0.2	0.22	0.24	0.26	0.28	0.3	0.32	0.34	0.36	0.38
	Figure Panel	Condition	Patient	Frequency
	6.A.	Shift Correct	1	1	0.183973	0.181733	0.175919	0.177105	0.177549	0.177803	0.177658	0.176423	0.174028	0.172481	0.179506	0.185189	0.186794	0.185254	0.183452	0.181187	0.178733	0.176976	0.17641	0.177063	0.178379	0.180026	0.182112	0.185263	0.190445	0.197151	0.20374	0.209719	0.215158	0.220078	0.224532	0.228714	0.232883	0.237232	0.241763	0.246074	0.249616	0.252678	0.25593	0.259742	0.264336	0.27043	0.283994	0.290054	0.297952
	6.A.	Shift Correct	1	2	0.19272	0.193242	0.193834	0.194407	0.195199	0.196005	0.196374	0.196425	0.196493	0.197112	0.198258	0.199573	0.192581	0.191113	0.191912	0.193433	0.194211	0.19344	0.201257	0.199404	0.196964	0.194853	0.193197	0.191952	0.190979	0.190137	0.189383	0.188882	0.189152	0.191138	0.195155	0.200135	0.205455	0.211223	0.217718	0.229905	0.236416	0.241139	0.246499	0.252712	0.259783	0.267806	0.276728	0.284743	0.293588
	6.A.	Shift Correct	1	3	0.202905	0.205552	0.208351	0.211776	0.21483	0.219588	0.225238	0.224998	0.224368	0.223064	0.221338	0.219499	0.208903	0.207431	0.206098	0.204823	0.203245	0.20167	0.200769	0.199955	0.195011	0.193218	0.19203	0.191694	0.191932	0.191817	0.191897	0.190821	0.1899	0.19242	0.197145	0.198054	0.199979	0.203856	0.209335	0.213019	0.216177	0.2186	0.224018	0.23137	0.239073	0.246996	0.254899	0.262493	0.269803
	6.A.	Shift Correct	1	4	0.214565	0.216354	0.218628	0.220956	0.223029	0.225147	0.227346	0.229575	0.231404	0.232056	0.231238	0.229232	0.226288	0.222616	0.21858	0.21456	0.210736	0.207359	0.204974	0.207505	0.209888	0.212107	0.211168	0.211175	0.211108	0.20932	0.205258	0.200439	0.196512	0.194122	0.193722	0.194771	0.196721	0.19943	0.202933	0.208456	0.211649	0.21343	0.213231	0.21266	0.215451	0.220721	0.22724	0.236429	0.245869
	6.A.	Shift Correct	1	5	0.205609	0.206894	0.209031	0.211645	0.214984	0.219379	0.224729	0.230035	0.234469	0.238132	0.241274	0.24389	0.245849	0.246849	0.246069	0.24275	0.239375	0.23749	0.235638	0.233361	0.230764	0.227977	0.225189	0.222592	0.217159	0.210081	0.205718	0.204141	0.204185	0.203373	0.202024	0.20084	0.200092	0.199867	0.200185	0.200949	0.201689	0.201996	0.202715	0.201479	0.199894	0.200682	0.203612	0.207804	0.212496
	6.A.	Shift Correct	1	6	0.215813	0.220405	0.216056	0.21324	0.212639	0.215006	0.220981	0.227924	0.2362	0.243493	0.248773	0.25322	0.256967	0.260053	0.254888	0.250626	0.247205	0.243512	0.239047	0.233952	0.229608	0.225418	0.219532	0.208619	0.198492	0.194713	0.194155	0.198794	0.203452	0.194534	0.195434	0.196201	0.195887	0.195131	0.196575	0.199415	0.201104	0.201215	0.20028	0.198759	0.197202	0.197031	0.19926	0.202808	0.207369
	6.A.	Shift Correct	1	7	0.228612	0.228786	0.22738	0.225711	0.225363	0.226068	0.230212	0.236631	0.24305	0.245279	0.254425	0.258568	0.259651	0.25836	0.263389	0.262163	0.259113	0.256296	0.250974	0.245811	0.241257	0.236864	0.231735	0.225714	0.219831	0.212557	0.210326	0.209418	0.209645	0.208047	0.210036	0.210802	0.208978	0.210165	0.212516	0.214387	0.215479	0.215879	0.21459	0.213072	0.211834	0.210669	0.209896	0.209199	0.209737
	6.A.	Shift Correct	1	8	0.222454	0.226723	0.23067	0.234267	0.2376	0.237426	0.239075	0.243403	0.248321	0.252844	0.256282	0.258456	0.258935	0.257051	0.253791	0.251984	0.251569	0.251772	0.252935	0.251824	0.248613	0.247955	0.247673	0.247178	0.24664	0.245823	0.243621	0.239461	0.235084	0.230671	0.22781	0.230822	0.229109	0.229291	0.229911	0.232887	0.238382	0.24449	0.243289	0.239953	0.23653	0.232769	0.227773	0.22338	0.220294
	6.A.	Shift Correct	1	9	0.207883	0.214312	0.218935	0.222581	0.220959	0.220479	0.22138	0.223962	0.22871	0.235401	0.241282	0.244763	0.247852	0.240531	0.240767	0.241224	0.241555	0.24091	0.245841	0.247684	0.249787	0.2524	0.255234	0.257366	0.258851	0.260217	0.2613	0.262097	0.264741	0.260182	0.259687	0.26006	0.260655	0.261293	0.261742	0.261638	0.26043	0.257243	0.250575	0.248192	0.24695	0.242812	0.239948	0.238861	0.240303
	6.A.	Shift Correct	1	10	0.193156	0.197406	0.2005	0.188575	0.192848	0.196462	0.200851	0.208584	0.215506	0.220434	0.221798	0.225171	0.228157	0.226136	0.226942	0.22774	0.231638	0.237699	0.238771	0.239357	0.240927	0.243673	0.246507	0.249602	0.255617	0.262641	0.26749	0.271531	0.277534	0.282522	0.283494	0.282445	0.281175	0.280595	0.279483	0.27739	0.274615	0.270736	0.258048	0.253406	0.249367	0.244095	0.248744	0.250037	0.25353
	6.A.	Shift Correct	1	11	0.180818	0.177422	0.177168	0.17867	0.180946	0.185597	0.191799	0.198417	0.204334	0.206198	0.203612	0.19943	0.208363	0.223539	0.227337	0.22254	0.225481	0.235696	0.240106	0.244265	0.247662	0.250636	0.253963	0.258068	0.264356	0.275015	0.279558	0.281796	0.283497	0.290256	0.291714	0.288659	0.285923	0.283401	0.280782	0.27789	0.274809	0.271886	0.269546	0.268307	0.268919	0.271725	0.275426	0.278309	0.278704
	6.A.	Shift Correct	1	12	0.180442	0.174768	0.169695	0.161514	0.163295	0.166229	0.170754	0.180504	0.188169	0.191319	0.195648	0.200872	0.205601	0.207876	0.208387	0.213271	0.219693	0.233884	0.237482	0.237937	0.239062	0.240401	0.241484	0.242544	0.245841	0.250979	0.257432	0.259228	0.274507	0.278463	0.283775	0.287667	0.290847	0.29288	0.293373	0.293208	0.293356	0.29478	0.297115	0.299865	0.302893	0.305753	0.308068	0.310287	0.31261
	6.A.	Shift Correct	1	13	0.188443	0.184247	0.173485	0.168349	0.169014	0.171244	0.173626	0.175044	0.179958	0.184344	0.188246	0.191584	0.19476	0.197399	0.193309	0.195926	0.206234	0.217732	0.226334	0.23254	0.237389	0.241189	0.243894	0.245839	0.248185	0.251648	0.256263	0.261944	0.268449	0.274962	0.280639	0.28634	0.292878	0.298072	0.301893	0.304487	0.305724	0.305633	0.305591	0.307232	0.309807	0.313344	0.317451	0.322014	0.345657
	6.A.	Shift Correct	1	14	0.201854	0.196445	0.189274	0.178267	0.175429	0.176804	0.179896	0.182485	0.184291	0.184941	0.184043	0.18154	0.178357	0.177932	0.179551	0.186719	0.208012	0.217863	0.226162	0.233224	0.238725	0.244948	0.248804	0.247104	0.249609	0.25294	0.25613	0.259647	0.264207	0.269496	0.27516	0.2894	0.297519	0.30278	0.306708	0.308555	0.313247	0.318814	0.323589	0.324818	0.328891	0.334703	0.341016	0.34766	0.35419
	6.A.	Shift Correct	1	15	0.202919	0.199973	0.196721	0.195352	0.187367	0.183822	0.183596	0.184963	0.189403	0.191321	0.189392	0.189372	0.186915	0.184681	0.185041	0.189897	0.196872	0.204944	0.215015	0.225339	0.229785	0.230821	0.222533	0.223337	0.224187	0.234215	0.242665	0.248574	0.255665	0.26388	0.272906	0.282446	0.292506	0.302427	0.311069	0.3193	0.328288	0.334636	0.339244	0.344077	0.350095	0.35865	0.364949	0.370803	0.373249
	6.A.	Shift Correct	1	16	0.185015	0.186837	0.188805	0.190747	0.192662	0.194148	0.193384	0.192855	0.193941	0.191782	0.191774	0.19543	0.194889	0.192637	0.192889	0.192526	0.192908	0.192676	0.197622	0.207274	0.224248	0.233231	0.239254	0.247561	0.243549	0.239788	0.235549	0.247245	0.256095	0.268137	0.279706	0.291721	0.303635	0.314295	0.322826	0.32935	0.338653	0.352486	0.350906	0.356289	0.359822	0.363453	0.367188	0.370883	0.373379
	6.A.	Shift Correct	1	17	0.185193	0.188222	0.190497	0.200131	0.199976	0.200978	0.203169	0.207634	0.207807	0.203635	0.200471	0.19824	0.199485	0.199402	0.196091	0.195201	0.193038	0.194998	0.202436	0.210157	0.214282	0.225447	0.229261	0.231223	0.228826	0.236214	0.240305	0.256211	0.266898	0.276655	0.285569	0.294078	0.301829	0.317459	0.329074	0.338409	0.340432	0.345783	0.352151	0.359189	0.361703	0.365578	0.37533	0.380843	0.384702
	6.A.	Shift Correct	1	18	0.197454	0.202795	0.209808	0.213298	0.218172	0.233718	0.237848	0.238967	0.240491	0.240693	0.23831	0.235077	0.232607	0.226582	0.224862	0.219627	0.212943	0.218842	0.211178	0.2167	0.222282	0.23897	0.247369	0.257781	0.262347	0.267954	0.276688	0.28955	0.295334	0.304293	0.307011	0.316567	0.32878	0.340364	0.350685	0.359186	0.365926	0.370557	0.372154	0.374282	0.378782	0.382629	0.384422	0.390374	0.395598
	6.A.	Shift Correct	1	19	0.21963	0.225038	0.225918	0.227862	0.231055	0.234682	0.237262	0.237734	0.251119	0.247357	0.242992	0.239984	0.237171	0.232891	0.230765	0.231023	0.233143	0.233648	0.231391	0.231277	0.23587	0.243319	0.248277	0.25987	0.269207	0.273415	0.278202	0.28657	0.292926	0.303757	0.316196	0.329609	0.344467	0.356247	0.366292	0.37811	0.386008	0.387378	0.389719	0.391985	0.395313	0.400099	0.402531	0.409827	0.412142
	6.A.	Shift Correct	1	20	0.233119	0.236133	0.237214	0.236467	0.233377	0.231388	0.229898	0.223968	0.220713	0.220697	0.220978	0.222172	0.236618	0.246383	0.243235	0.248522	0.254629	0.259041	0.26156	0.266868	0.268144	0.265215	0.271582	0.281001	0.291572	0.296853	0.299942	0.306875	0.318983	0.334156	0.358834	0.377891	0.384475	0.391742	0.404608	0.415145	0.424384	0.431498	0.435372	0.440348	0.443347	0.438964	0.427109	0.425107	0.422557
	6.A.	Shift Correct	1	21	0.229483	0.225445	0.221745	0.218983	0.215086	0.21006	0.20665	0.204306	0.207562	0.208846	0.208107	0.208529	0.215655	0.225367	0.236617	0.245692	0.251755	0.257223	0.267604	0.270299	0.267695	0.265173	0.267384	0.276642	0.288776	0.30147	0.313347	0.324927	0.337231	0.347551	0.371719	0.390034	0.400478	0.413408	0.423381	0.432045	0.440043	0.447435	0.453646	0.456183	0.45568	0.453471	0.448065	0.442673	0.439336
	6.A.	Shift Correct	1	22	0.207675	0.205662	0.205983	0.201551	0.199067	0.19758	0.196138	0.191303	0.184881	0.183083	0.185265	0.196799	0.207017	0.21822	0.224462	0.226113	0.23762	0.242106	0.247474	0.251794	0.256132	0.261969	0.268421	0.274257	0.282171	0.292812	0.303627	0.31262	0.322826	0.333485	0.345503	0.369918	0.388647	0.406123	0.421537	0.433624	0.44336	0.44927	0.464559	0.469226	0.472993	0.474867	0.468023	0.466656	0.46461
	6.A.	Shift Correct	1	23	0.185111	0.18395	0.184069	0.186194	0.190569	0.191615	0.190328	0.190991	0.192998	0.194992	0.199904	0.205347	0.210966	0.216755	0.228931	0.231948	0.225087	0.234041	0.245173	0.251792	0.254317	0.254445	0.256468	0.261947	0.269271	0.276559	0.282746	0.292157	0.300194	0.310249	0.321997	0.347363	0.367479	0.389167	0.404986	0.41858	0.429798	0.438688	0.444936	0.44907	0.457994	0.465414	0.46855	0.467382	0.46643
	6.A.	Shift Correct	1	24	0.197408	0.189465	0.185681	0.1842	0.18492	0.18798	0.189533	0.193997	0.195849	0.200631	0.210049	0.213975	0.216281	0.226254	0.23326	0.235344	0.234651	0.242692	0.255082	0.258863	0.263748	0.252536	0.259225	0.267762	0.272028	0.27332	0.278274	0.28875	0.299437	0.30439	0.316782	0.337911	0.36689	0.386069	0.399565	0.410843	0.421268	0.428842	0.433253	0.43881	0.447329	0.45828	0.454788	0.459353	0.462439
	6.A.	Shift Correct	1	25	0.210633	0.205245	0.201668	0.201551	0.203969	0.20564	0.204628	0.204126	0.20271	0.208437	0.214652	0.220216	0.22553	0.232812	0.24259	0.249687	0.253381	0.256548	0.258027	0.261114	0.264303	0.27187	0.273364	0.269372	0.271821	0.278218	0.282957	0.28798	0.297045	0.299733	0.319893	0.340403	0.352414	0.356223	0.375061	0.387069	0.399578	0.410116	0.417636	0.423202	0.429021	0.436133	0.439571	0.438773	0.438253
	6.A.	Shift Correct	1	26	0.240205	0.242026	0.247492	0.237376	0.23385	0.226719	0.232818	0.233255	0.239343	0.246096	0.251213	0.253468	0.254873	0.260521	0.26725	0.271955	0.274641	0.273971	0.277147	0.277963	0.267252	0.259306	0.272212	0.277197	0.27909	0.276624	0.26889	0.271659	0.280392	0.294011	0.306452	0.314874	0.327931	0.341494	0.358123	0.371632	0.380468	0.388145	0.394225	0.402353	0.411304	0.417964	0.420582	0.412446	0.410221
	6.A.	Shift Correct	1	27	0.224838	0.23226	0.246654	0.254338	0.260091	0.261252	0.263857	0.26731	0.265068	0.267167	0.268701	0.270189	0.269507	0.267383	0.267337	0.272765	0.276961	0.278315	0.283977	0.281851	0.276705	0.27185	0.272446	0.277558	0.278474	0.268301	0.261889	0.259483	0.259991	0.271556	0.283587	0.303193	0.316211	0.330096	0.330681	0.34372	0.351955	0.359441	0.371476	0.382534	0.388738	0.39365	0.398881	0.39774	0.392557
	6.A.	Shift Correct	1	28	0.219129	0.225224	0.23709	0.255412	0.26933	0.277425	0.279762	0.286122	0.292208	0.294407	0.29756	0.297573	0.294195	0.28856	0.28738	0.285945	0.286717	0.29858	0.301965	0.299668	0.30043	0.295878	0.283234	0.274857	0.27313	0.271225	0.266634	0.262424	0.264159	0.263151	0.273977	0.280982	0.286662	0.291753	0.303305	0.318548	0.333442	0.360567	0.375356	0.382353	0.386549	0.387127	0.387225	0.388194	0.388453
	6.A.	Shift Correct	1	29	0.234716	0.239966	0.247417	0.256124	0.260775	0.273229	0.282898	0.289458	0.292625	0.295154	0.298334	0.296086	0.29231	0.289921	0.298312	0.297604	0.295202	0.304365	0.30518	0.301792	0.293473	0.285523	0.270735	0.255133	0.242526	0.242596	0.247232	0.254977	0.255689	0.25779	0.261914	0.267338	0.276151	0.288565	0.303665	0.329361	0.346525	0.357821	0.363791	0.365822	0.367303	0.365094	0.36959	0.377863	0.385281
	6.A.	Shift Correct	1	30	0.247893	0.25342	0.255048	0.257067	0.261811	0.269437	0.276386	0.2891	0.293827	0.295565	0.294952	0.292183	0.287754	0.282678	0.277983	0.278649	0.268813	0.266275	0.27082	0.274395	0.275815	0.256416	0.241803	0.231117	0.216103	0.219741	0.219728	0.223624	0.230711	0.238999	0.248037	0.254027	0.267322	0.289697	0.312795	0.331893	0.342667	0.354779	0.360599	0.36554	0.370597	0.377229	0.380942	0.38127	0.381426
	6.A.	Shift Correct	1	31	0.267944	0.262338	0.252262	0.247535	0.252014	0.266033	0.280124	0.288113	0.293658	0.293098	0.298885	0.303057	0.30614	0.307696	0.29882	0.287006	0.273639	0.259365	0.25749	0.254284	0.2464	0.239316	0.23072	0.221954	0.208129	0.210433	0.213116	0.218502	0.218772	0.226224	0.235387	0.244192	0.259802	0.275756	0.294147	0.320558	0.341978	0.357665	0.36455	0.376923	0.38397	0.38537	0.389917	0.391469	0.387299
	6.A.	Shift Correct	1	32	0.284292	0.28042	0.272856	0.263038	0.263562	0.265597	0.276709	0.280219	0.296692	0.300905	0.303901	0.310677	0.308832	0.311526	0.309301	0.308495	0.299586	0.283807	0.274103	0.262948	0.252936	0.245127	0.229736	0.221625	0.222999	0.219841	0.222013	0.229612	0.232661	0.23552	0.243284	0.257092	0.269392	0.277844	0.294095	0.32127	0.335633	0.356961	0.370105	0.384199	0.390415	0.39308	0.393338	0.391793	0.384504
	6.A.	Shift Correct	1	33	0.284713	0.281455	0.275093	0.262896	0.256824	0.258833	0.264159	0.271562	0.281039	0.283529	0.288642	0.298642	0.317391	0.316167	0.315883	0.314404	0.304537	0.293225	0.282512	0.270482	0.251967	0.234531	0.228699	0.220491	0.224463	0.230805	0.233759	0.226699	0.231918	0.237944	0.244062	0.259049	0.268399	0.283833	0.300688	0.31284	0.321643	0.342018	0.354723	0.361503	0.382837	0.386539	0.37561	0.376954	0.378104
	6.A.	Shift Correct	1	34	0.271554	0.270133	0.270733	0.272135	0.269502	0.266438	0.268071	0.271474	0.275763	0.283825	0.294952	0.294254	0.293956	0.294316	0.29843	0.293017	0.279511	0.273143	0.271506	0.26868	0.261279	0.250357	0.250394	0.253589	0.250027	0.245682	0.242093	0.239122	0.24388	0.255179	0.25651	0.262625	0.278395	0.297636	0.314598	0.330918	0.346038	0.365653	0.358948	0.362562	0.371066	0.374118	0.37945	0.384957	0.386996
	6.A.	Shift Correct	1	35	0.284438	0.273239	0.26806	0.267028	0.263662	0.261855	0.266932	0.276705	0.274887	0.274127	0.272923	0.274309	0.278943	0.283427	0.271748	0.267033	0.257981	0.263393	0.269829	0.265983	0.267591	0.270468	0.271738	0.268135	0.264167	0.264551	0.262994	0.261552	0.266989	0.275802	0.286948	0.2984	0.311257	0.327479	0.343073	0.357983	0.37096	0.378995	0.379926	0.377404	0.387348	0.393933	0.395113	0.393548	0.388613
	6.A.	Shift Correct	1	36	0.291921	0.293967	0.284817	0.279663	0.275155	0.274272	0.272578	0.266905	0.265091	0.26464	0.264181	0.263875	0.26026	0.257179	0.25523	0.258575	0.262915	0.270516	0.273967	0.277103	0.284235	0.293396	0.287901	0.283849	0.278699	0.275379	0.277143	0.278694	0.287143	0.296659	0.308747	0.327916	0.343202	0.354206	0.365426	0.375858	0.384854	0.390552	0.394522	0.396903	0.404739	0.403959	0.401498	0.39796	0.394538
	6.A.	Shift Correct	1	37	0.286095	0.287383	0.295969	0.293522	0.287415	0.2799	0.267651	0.256753	0.249227	0.248832	0.247557	0.247468	0.248149	0.246372	0.24469	0.244492	0.254561	0.257995	0.260442	0.269006	0.289159	0.298596	0.307686	0.311856	0.306649	0.310188	0.310422	0.305922	0.308041	0.311986	0.327113	0.342818	0.354949	0.370321	0.375271	0.382418	0.386446	0.383974	0.391747	0.390788	0.395511	0.395874	0.393396	0.388713	0.384127
	6.A.	Shift Correct	1	38	0.261279	0.267099	0.284643	0.293738	0.290515	0.281506	0.259606	0.249339	0.238702	0.228375	0.213995	0.213303	0.218885	0.223435	0.222868	0.228866	0.234121	0.242974	0.254661	0.269065	0.284525	0.297121	0.303689	0.310161	0.315574	0.322544	0.326339	0.324322	0.323405	0.326426	0.33563	0.351308	0.359069	0.372105	0.378298	0.38272	0.384452	0.384639	0.379431	0.381626	0.383849	0.381795	0.37906	0.38123	0.385668
	6.A.	Shift Correct	1	39	0.229744	0.231392	0.241363	0.253795	0.253311	0.26022	0.250153	0.236548	0.217057	0.198823	0.188058	0.185949	0.19592	0.206373	0.21661	0.220233	0.221063	0.228668	0.251242	0.27368	0.293727	0.307548	0.311336	0.304156	0.310872	0.321822	0.323368	0.333341	0.337045	0.347021	0.358636	0.368308	0.372321	0.371024	0.373723	0.383797	0.389556	0.388568	0.380361	0.366904	0.362955	0.360553	0.366151	0.364909	0.362311
	6.A.	Shift Correct	1	40	0.220083	0.219108	0.225361	0.230774	0.235514	0.233281	0.226986	0.216266	0.20689	0.198966	0.182591	0.172905	0.167036	0.173162	0.187313	0.190287	0.196256	0.204772	0.220626	0.244852	0.284674	0.304442	0.304019	0.306506	0.301687	0.307886	0.312252	0.320581	0.334778	0.355369	0.368919	0.374479	0.382577	0.383783	0.379364	0.383031	0.385212	0.380575	0.374646	0.365083	0.350563	0.337841	0.33168	0.327353	0.318994
	6.A.	Shift Correct	1	41	0.230962	0.225782	0.222091	0.230417	0.232811	0.240998	0.239431	0.213829	0.20208	0.195193	0.184633	0.16074	0.145883	0.139528	0.16999	0.171621	0.178468	0.192472	0.221756	0.245151	0.274039	0.298366	0.305139	0.29758	0.305041	0.302246	0.301273	0.307622	0.321965	0.346338	0.351634	0.359451	0.371646	0.381033	0.379834	0.377364	0.378335	0.37174	0.364651	0.349113	0.336031	0.320448	0.304464	0.297807	0.291965
	6.A.	Shift Correct	1	42	0.237776	0.237045	0.23451	0.229747	0.224781	0.220354	0.217555	0.209474	0.200552	0.192674	0.187677	0.169116	0.146729	0.145325	0.134919	0.143363	0.156785	0.189654	0.225194	0.256495	0.282935	0.302388	0.317215	0.322211	0.324221	0.296293	0.288025	0.292929	0.294602	0.307703	0.311983	0.316697	0.322334	0.341927	0.346608	0.344295	0.34115	0.336946	0.326332	0.316262	0.304458	0.292532	0.270162	0.251238	0.234243
	6.A.	Shift Correct	1	43	0.24941	0.252469	0.241537	0.241097	0.239542	0.230132	0.218478	0.209595	0.200517	0.196868	0.184699	0.179246	0.16864	0.159297	0.153554	0.15142	0.157799	0.173193	0.210472	0.245686	0.284508	0.30349	0.306588	0.313737	0.298426	0.296807	0.287637	0.283424	0.271341	0.271499	0.277965	0.278123	0.27967	0.301624	0.296035	0.279611	0.275813	0.275815	0.276119	0.276509	0.270884	0.264396	0.250571	0.240097	0.230635
	6.A.	Shift Correct	1	44	0.238064	0.236	0.237898	0.247009	0.237592	0.231625	0.225136	0.217609	0.203602	0.182851	0.175636	0.171288	0.152942	0.14014	0.144821	0.158524	0.169196	0.193055	0.198998	0.216385	0.246646	0.275279	0.285987	0.286936	0.28449	0.282861	0.278333	0.266455	0.259509	0.264172	0.262073	0.249277	0.253368	0.261225	0.258986	0.240818	0.23726	0.231584	0.248306	0.251383	0.249383	0.239104	0.232055	0.237253	0.246265
	6.A.	Shift Correct	1	45	0.230793	0.238703	0.235878	0.245431	0.243745	0.248155	0.249412	0.236256	0.221384	0.196328	0.176322	0.159231	0.141884	0.141604	0.144516	0.158697	0.176278	0.20243	0.212261	0.209099	0.220734	0.244275	0.266632	0.275239	0.276438	0.275559	0.271109	0.258817	0.256898	0.252416	0.240654	0.237176	0.232093	0.225871	0.222796	0.214204	0.208398	0.214358	0.226553	0.239853	0.237282	0.220895	0.216064	0.21533	0.227873
	6.A.	Shift Correct	1	46	0.209451	0.219011	0.218519	0.233061	0.233045	0.233772	0.233148	0.221537	0.200072	0.197366	0.186378	0.182322	0.180798	0.183282	0.189953	0.19319	0.21188	0.222006	0.228874	0.235565	0.240763	0.242608	0.251266	0.25838	0.259794	0.253013	0.245075	0.244917	0.246795	0.250953	0.236064	0.216408	0.219069	0.224012	0.216243	0.208929	0.211767	0.212326	0.220872	0.23017	0.224057	0.210699	0.21446	0.221051	0.216446
	6.A.	Shift Correct	1	47	0.190285	0.188465	0.193954	0.199518	0.204868	0.214667	0.223542	0.220183	0.205114	0.1954	0.191507	0.189961	0.18522	0.188278	0.188585	0.193452	0.206853	0.212382	0.215647	0.229629	0.23933	0.24828	0.257249	0.264513	0.271545	0.264641	0.248743	0.241878	0.231688	0.232864	0.225955	0.220138	0.221834	0.224167	0.219723	0.216598	0.21736	0.221325	0.238988	0.239056	0.234375	0.207523	0.204181	0.202824	0.21172
	6.A.	Shift Correct	1	48	0.181851	0.176972	0.184798	0.185107	0.198399	0.20174	0.207327	0.207707	0.206478	0.19652	0.202435	0.198511	0.19764	0.20059	0.186827	0.19685	0.187952	0.186765	0.203618	0.21715	0.225877	0.249279	0.262046	0.280961	0.284394	0.281021	0.275713	0.277776	0.274605	0.245872	0.241018	0.241136	0.245667	0.243686	0.236694	0.233827	0.23308	0.234699	0.243438	0.238899	0.233822	0.227832	0.223075	0.194723	0.199119
	6.A.	Shift Correct	1	49	0.156717	0.154785	0.16535	0.178597	0.178515	0.174727	0.179571	0.184999	0.193525	0.195681	0.195969	0.202048	0.193523	0.19183	0.191751	0.188488	0.183822	0.18787	0.19934	0.214665	0.22586	0.237418	0.259285	0.27254	0.280462	0.273959	0.285399	0.294396	0.296606	0.291906	0.287974	0.285199	0.281155	0.271754	0.272169	0.276159	0.270228	0.261435	0.253549	0.240279	0.229151	0.211571	0.211874	0.220268	0.224432
	6.A.	Shift Correct	1	50	0.139121	0.152855	0.160765	0.183946	0.18733	0.161927	0.17028	0.17615	0.185351	0.19032	0.192278	0.191111	0.184947	0.183292	0.183484	0.191604	0.186014	0.187352	0.197406	0.208274	0.223669	0.230972	0.242972	0.257328	0.272115	0.27272	0.286392	0.292953	0.298081	0.302904	0.309334	0.316708	0.322005	0.320994	0.315837	0.315465	0.306142	0.290808	0.277267	0.26209	0.238143	0.221363	0.230565	0.234729	0.233386
	6.A.	Shift Correct	1	51	0.137274	0.143467	0.15968	0.179319	0.180433	0.1694	0.170994	0.16631	0.164934	0.171646	0.17792	0.175838	0.177452	0.171385	0.165682	0.164125	0.17152	0.180192	0.19718	0.204607	0.207072	0.218683	0.229095	0.239506	0.240891	0.261957	0.274412	0.290337	0.29689	0.310851	0.323632	0.345304	0.351074	0.348093	0.345646	0.344199	0.327082	0.296137	0.278723	0.267726	0.245295	0.238693	0.248696	0.253279	0.251834
	6.A.	Shift Correct	1	52	0.140494	0.137733	0.144354	0.165812	0.171957	0.168265	0.173493	0.178618	0.172768	0.180893	0.181839	0.176186	0.160832	0.159803	0.15595	0.1524	0.15673	0.16415	0.170695	0.194815	0.195755	0.18893	0.191231	0.199091	0.220754	0.241117	0.256513	0.282582	0.300066	0.312223	0.338747	0.354511	0.362011	0.359579	0.370391	0.365336	0.345626	0.312498	0.294393	0.266174	0.247849	0.245261	0.250154	0.256705	0.267452
	6.A.	Shift Correct	1	53	0.126086	0.127938	0.139539	0.154681	0.166549	0.166052	0.171171	0.181314	0.185975	0.191594	0.181393	0.167239	0.157126	0.154546	0.149199	0.14344	0.144544	0.155058	0.164998	0.189158	0.198669	0.189875	0.180385	0.176089	0.190612	0.219811	0.236622	0.255809	0.296089	0.318833	0.344653	0.361975	0.375209	0.369606	0.394107	0.369973	0.339398	0.315493	0.294139	0.270323	0.247004	0.235481	0.224869	0.228657	0.24718
	6.A.	Shift Correct	1	54	0.138989	0.126122	0.128621	0.135376	0.142628	0.154934	0.161359	0.170758	0.171841	0.177369	0.168579	0.154134	0.14653	0.146055	0.135925	0.142859	0.155666	0.166804	0.181247	0.187578	0.19576	0.187896	0.17557	0.171527	0.197248	0.216621	0.223393	0.240422	0.272895	0.300096	0.325058	0.348332	0.360577	0.371628	0.376663	0.35857	0.335249	0.316915	0.299112	0.275683	0.245937	0.222883	0.207851	0.212497	0.219578
	6.A.	Shift Correct	1	55	0.162669	0.148011	0.130156	0.123309	0.134337	0.156961	0.169202	0.170157	0.169617	0.170929	0.164121	0.161398	0.158087	0.15533	0.153589	0.153373	0.154034	0.156428	0.170969	0.176641	0.179553	0.176214	0.170517	0.186074	0.195075	0.209254	0.221783	0.229301	0.242294	0.265797	0.284465	0.309045	0.330374	0.345295	0.354172	0.339408	0.323531	0.308348	0.299823	0.279678	0.246698	0.223613	0.207145	0.203372	0.196979
	6.A.	Shift Correct	1	56	0.16614	0.142725	0.130971	0.12245	0.163902	0.168551	0.173174	0.159122	0.156535	0.162429	0.164687	0.166294	0.167077	0.168232	0.167551	0.162472	0.168364	0.164497	0.165847	0.172006	0.170511	0.17139	0.172766	0.181237	0.196857	0.185941	0.200868	0.208287	0.22694	0.232326	0.25745	0.274335	0.298518	0.316371	0.305829	0.310842	0.308448	0.313513	0.302061	0.280834	0.252974	0.23198	0.210476	0.205476	0.194422
	6.A.	Shift Correct	1	57	0.174574	0.148129	0.146799	0.142294	0.15102	0.152261	0.158836	0.155079	0.157682	0.15942	0.163315	0.168574	0.179739	0.183044	0.174603	0.164387	0.159286	0.164998	0.157905	0.157201	0.164622	0.173362	0.171417	0.171872	0.179349	0.185148	0.190942	0.194461	0.20187	0.230814	0.260831	0.271948	0.265657	0.274771	0.283774	0.284353	0.299556	0.308131	0.300819	0.28186	0.248444	0.250832	0.244636	0.2275	0.211934
	6.A.	Shift Correct	1	58	0.198278	0.186067	0.1762	0.172077	0.146281	0.131398	0.127507	0.133727	0.141768	0.152405	0.168028	0.189804	0.209882	0.207296	0.187735	0.170224	0.173435	0.147503	0.151474	0.146412	0.151832	0.155058	0.16182	0.164919	0.176795	0.200083	0.199922	0.194085	0.204448	0.225249	0.24713	0.250332	0.240381	0.234848	0.26565	0.280166	0.295718	0.303246	0.298838	0.280289	0.261565	0.241778	0.237131	0.221429	0.206244
	6.A.	Shift Correct	1	59	0.218337	0.212912	0.189693	0.162981	0.136588	0.1183	0.113704	0.111418	0.127869	0.149841	0.17613	0.188595	0.206323	0.211082	0.203636	0.194655	0.165963	0.139896	0.136881	0.137409	0.149119	0.150278	0.151113	0.155945	0.180711	0.208621	0.205711	0.199298	0.205804	0.221483	0.233326	0.238244	0.237326	0.236587	0.262469	0.283006	0.30418	0.308434	0.304036	0.290312	0.269827	0.243995	0.235297	0.224047	0.204884
	6.A.	Shift Correct	1	60	0.190946	0.194062	0.186886	0.165891	0.15757	0.142159	0.132376	0.108332	0.106716	0.133691	0.16187	0.173935	0.200027	0.207762	0.207255	0.191492	0.167933	0.148256	0.140722	0.143884	0.152131	0.157917	0.161774	0.16481	0.193178	0.205836	0.199994	0.19663	0.211694	0.223834	0.223457	0.229318	0.22461	0.227956	0.25798	0.282264	0.290585	0.293083	0.285004	0.281328	0.255899	0.239013	0.230958	0.216667	0.202574
	6.A.	Shift Correct	1	61	0.191757	0.187115	0.18083	0.16717	0.17273	0.160782	0.143225	0.114847	0.112032	0.118815	0.131521	0.151004	0.183049	0.199646	0.202414	0.201345	0.173006	0.165179	0.167148	0.181178	0.182454	0.184315	0.175955	0.177507	0.189603	0.197537	0.193134	0.17895	0.189379	0.205927	0.228727	0.234863	0.231932	0.225134	0.234496	0.253604	0.256931	0.255626	0.258033	0.23773	0.236722	0.232273	0.221387	0.222993	0.203115
	6.A.	Shift Correct	1	62	0.19963	0.197148	0.189775	0.18407	0.177333	0.16931	0.150883	0.148838	0.140646	0.124455	0.142551	0.153257	0.183013	0.190097	0.18925	0.190381	0.185967	0.181355	0.198163	0.19753	0.205344	0.2018	0.19202	0.18582	0.187727	0.194604	0.189675	0.17667	0.196374	0.228246	0.232233	0.236849	0.219187	0.207615	0.207451	0.207768	0.216008	0.212378	0.219841	0.214704	0.203509	0.218901	0.216913	0.219672	0.199221
	6.A.	Shift Correct	1	63	0.196482	0.205026	0.208483	0.199259	0.189636	0.187058	0.169195	0.170735	0.181811	0.159344	0.156965	0.167312	0.171256	0.180718	0.187856	0.208199	0.211755	0.201035	0.203659	0.199819	0.204032	0.200965	0.211996	0.204878	0.190842	0.183956	0.193061	0.187711	0.194123	0.224335	0.240145	0.23685	0.218837	0.206148	0.193457	0.189834	0.18756	0.188931	0.198593	0.213897	0.211802	0.223748	0.238158	0.245864	0.213651
	6.A.	Shift Correct	1	64	0.207636	0.214795	0.220593	0.204523	0.195415	0.182042	0.176303	0.185103	0.199598	0.185301	0.181935	0.187984	0.18514	0.18294	0.201922	0.223353	0.226381	0.217413	0.210949	0.212159	0.220293	0.215177	0.220951	0.212646	0.195861	0.193968	0.191846	0.187536	0.181449	0.202225	0.221446	0.227369	0.220206	0.192646	0.187585	0.206495	0.200466	0.188988	0.183874	0.190962	0.199997	0.22532	0.240256	0.243313	0.237296
	6.A.	Shift Correct	1	65	0.207484	0.222878	0.214483	0.195548	0.178766	0.175321	0.172947	0.1874	0.198734	0.197939	0.189014	0.195927	0.204883	0.186506	0.218467	0.234825	0.223611	0.228461	0.218766	0.229418	0.243969	0.25887	0.25094	0.245213	0.223799	0.217421	0.226756	0.220863	0.212053	0.215389	0.206903	0.214845	0.194553	0.17654	0.187527	0.201135	0.186966	0.17837	0.166041	0.178581	0.197547	0.228505	0.245549	0.249601	0.240615
	6.A.	Shift Correct	1	66	0.220852	0.221599	0.19978	0.179814	0.163203	0.16299	0.176167	0.197118	0.205497	0.211601	0.208381	0.192724	0.19553	0.203163	0.223124	0.236508	0.231296	0.234384	0.215669	0.227449	0.247107	0.266137	0.279784	0.263916	0.257709	0.238246	0.251016	0.227163	0.227324	0.234077	0.2324	0.20954	0.185697	0.172208	0.174312	0.18448	0.165631	0.168308	0.171455	0.189821	0.212254	0.219603	0.234415	0.239028	0.230114
	6.A.	Shift Correct	1	67	0.227422	0.223417	0.215298	0.186409	0.174204	0.17074	0.18704	0.202728	0.207937	0.220635	0.198048	0.183826	0.185293	0.194656	0.199781	0.218529	0.217896	0.203017	0.196625	0.220767	0.245291	0.276721	0.281945	0.270683	0.275448	0.263518	0.25307	0.249789	0.242981	0.251535	0.245986	0.224509	0.192555	0.186164	0.167396	0.159443	0.162956	0.172147	0.172141	0.180736	0.202237	0.219187	0.230279	0.233215	0.236208
	6.A.	Shift Correct	1	68	0.230129	0.220153	0.207968	0.187704	0.184909	0.19065	0.211183	0.211541	0.20652	0.219899	0.190702	0.182009	0.171714	0.179701	0.205383	0.217498	0.208169	0.186182	0.184758	0.211986	0.243718	0.269961	0.271683	0.270109	0.275758	0.281265	0.256543	0.259373	0.244731	0.243996	0.24075	0.227496	0.211166	0.185119	0.156787	0.1532	0.156253	0.16225	0.157662	0.164283	0.186784	0.21151	0.218962	0.22035	0.214725
	6.A.	Shift Correct	1	69	0.226641	0.220709	0.195901	0.188418	0.202335	0.20482	0.205439	0.208415	0.202212	0.227007	0.200649	0.192612	0.181362	0.180658	0.181214	0.20026	0.205012	0.181388	0.190048	0.1875	0.227703	0.248657	0.262914	0.267976	0.278451	0.279691	0.275313	0.264111	0.252468	0.242221	0.233562	0.230797	0.220261	0.183222	0.160169	0.15027	0.139869	0.133195	0.13381	0.147541	0.17892	0.188826	0.202562	0.212163	0.204489
	6.A.	Shift Correct	1	70	0.224856	0.221886	0.2135	0.198609	0.208028	0.21571	0.214885	0.209656	0.215793	0.230274	0.225123	0.226961	0.207537	0.188406	0.1827	0.191341	0.20421	0.208661	0.194455	0.193467	0.214332	0.228212	0.250371	0.25865	0.267913	0.279868	0.278849	0.272966	0.255471	0.255485	0.230817	0.228156	0.216665	0.200983	0.171331	0.145915	0.124833	0.130339	0.151347	0.162854	0.176598	0.185771	0.185535	0.183542	0.193762
	6.A.	Shift Correct	1	71	0.194766	0.20397	0.209921	0.206976	0.203159	0.235185	0.226053	0.229811	0.231042	0.256074	0.257927	0.232963	0.224838	0.187247	0.181951	0.17679	0.196896	0.210164	0.193179	0.182133	0.193944	0.201491	0.227545	0.238938	0.26237	0.277263	0.285364	0.27256	0.261481	0.25352	0.239822	0.220346	0.215011	0.181089	0.18594	0.164006	0.147186	0.147062	0.156919	0.182115	0.180473	0.177142	0.174051	0.176405	0.196144
	6.A.	Shift Correct	1	72	0.188015	0.186339	0.187341	0.198584	0.197729	0.208048	0.222732	0.234134	0.242577	0.267889	0.26531	0.25416	0.242509	0.209352	0.188182	0.188162	0.201843	0.184538	0.179585	0.185012	0.200726	0.192194	0.201659	0.217525	0.255179	0.278499	0.288479	0.28452	0.257119	0.248166	0.235074	0.229288	0.220668	0.194439	0.176748	0.163584	0.157732	0.16767	0.166453	0.184927	0.182865	0.163457	0.161415	0.189609	0.204921
	6.A.	Shift Correct	1	73	0.188423	0.180635	0.185421	0.194433	0.181029	0.190037	0.212652	0.236415	0.245843	0.265603	0.266953	0.25631	0.232197	0.218958	0.199791	0.20555	0.209273	0.188765	0.171815	0.157993	0.186436	0.19672	0.181655	0.187057	0.235001	0.260757	0.273774	0.279361	0.247322	0.235289	0.226067	0.221261	0.224598	0.190964	0.155812	0.155188	0.154241	0.168937	0.172672	0.169238	0.175665	0.149203	0.165953	0.187132	0.199979
	6.A.	Shift Correct	1	74	0.166633	0.175922	0.181813	0.192204	0.181865	0.17907	0.205731	0.238525	0.248489	0.252826	0.25763	0.252043	0.23382	0.229311	0.219064	0.218428	0.213686	0.194121	0.165004	0.146726	0.168488	0.186868	0.166406	0.174504	0.207503	0.2395	0.24856	0.233818	0.228793	0.213038	0.206505	0.213638	0.208091	0.178954	0.158545	0.156052	0.147249	0.158384	0.168279	0.153616	0.153054	0.162964	0.175451	0.183087	0.192041
	6.A.	Shift Correct	1	75	0.149776	0.167745	0.185327	0.190095	0.183169	0.196352	0.198859	0.243342	0.257395	0.256697	0.25178	0.250908	0.233973	0.235865	0.221062	0.228451	0.236513	0.198935	0.175013	0.160858	0.166166	0.17426	0.14911	0.169778	0.194696	0.218248	0.219086	0.212856	0.204482	0.193103	0.205611	0.212428	0.214272	0.185773	0.169013	0.16721	0.163581	0.158596	0.161417	0.157042	0.146678	0.157612	0.174577	0.183841	0.184145
	6.A.	Shift Correct	1	76	0.151953	0.169602	0.195878	0.194883	0.186143	0.20063	0.202086	0.25369	0.263116	0.256845	0.252981	0.237078	0.237294	0.22663	0.215315	0.23463	0.24757	0.205744	0.180748	0.193875	0.194441	0.19379	0.175195	0.19382	0.187373	0.196684	0.213492	0.187731	0.191341	0.208919	0.223733	0.213085	0.203739	0.206036	0.190667	0.202498	0.179079	0.161785	0.169993	0.161524	0.142238	0.145539	0.174937	0.182383	0.167069
	6.A.	Shift Correct	1	77	0.154745	0.165629	0.190132	0.19109	0.184449	0.187367	0.203596	0.240677	0.261168	0.259887	0.250742	0.232543	0.214446	0.203236	0.214376	0.243098	0.240093	0.217842	0.19011	0.186739	0.218613	0.19946	0.201607	0.213699	0.192793	0.187132	0.204009	0.176371	0.17445	0.212163	0.222174	0.204369	0.170945	0.18084	0.20033	0.206601	0.183827	0.160577	0.170293	0.147685	0.144632	0.162362	0.172319	0.173705	0.163103
	6.A.	Shift Correct	1	78	0.145412	0.157195	0.177408	0.183267	0.175721	0.175919	0.194064	0.215792	0.241924	0.231149	0.23703	0.202051	0.177104	0.174765	0.201048	0.230542	0.237738	0.211072	0.190107	0.177946	0.195414	0.198933	0.173925	0.221541	0.210004	0.194151	0.195109	0.154798	0.175261	0.20291	0.227116	0.217925	0.164888	0.17631	0.187648	0.178881	0.166705	0.147663	0.151158	0.155654	0.149676	0.170865	0.184409	0.184939	0.179481
	6.A.	Shift Correct	1	79	0.130877	0.160837	0.177164	0.163218	0.158885	0.164697	0.187516	0.185684	0.191883	0.211869	0.203921	0.172947	0.154837	0.178376	0.203996	0.2204	0.226431	0.198476	0.182302	0.152437	0.157484	0.183897	0.172976	0.19646	0.212267	0.193166	0.204615	0.166685	0.177841	0.218761	0.220427	0.201387	0.165953	0.16198	0.165588	0.140896	0.117927	0.127577	0.14312	0.149963	0.144547	0.161364	0.1864	0.188078	0.190268
	6.A.	Shift Correct	1	80	0.147038	0.164174	0.159014	0.13689	0.15138	0.15973	0.177046	0.170392	0.164515	0.171934	0.181001	0.163781	0.138195	0.171424	0.18522	0.19659	0.210494	0.196092	0.18656	0.157845	0.147385	0.1629	0.17101	0.16178	0.189518	0.219723	0.193392	0.161424	0.190389	0.238713	0.220071	0.188765	0.152525	0.145101	0.144557	0.141885	0.119804	0.138545	0.147805	0.167696	0.161578	0.159133	0.172375	0.182428	0.193771
	6.A.	Shift Correct	1	81	0.168661	0.166543	0.146657	0.124753	0.135516	0.174453	0.159563	0.146673	0.152273	0.150702	0.172074	0.156536	0.150611	0.14994	0.151714	0.168365	0.189661	0.18672	0.185014	0.166567	0.15662	0.17124	0.167024	0.138343	0.170024	0.20523	0.190767	0.164626	0.19698	0.2334	0.229072	0.194184	0.148091	0.126555	0.144503	0.149631	0.1618	0.160231	0.146511	0.171571	0.169546	0.144295	0.145667	0.173592	0.1919
	6.A.	Shift Correct	1	82	0.196835	0.168152	0.154785	0.130722	0.15155	0.16681	0.156955	0.142421	0.139725	0.163769	0.159699	0.138008	0.124683	0.137276	0.122364	0.134105	0.154095	0.156867	0.161521	0.159244	0.154609	0.156898	0.157209	0.142294	0.145795	0.158361	0.168925	0.190049	0.193056	0.214521	0.213736	0.180331	0.133943	0.127652	0.138894	0.146791	0.177059	0.167829	0.125665	0.143096	0.144993	0.127811	0.109879	0.154629	0.186838
	6.A.	Shift Correct	1	83	0.215425	0.175343	0.154638	0.136178	0.139983	0.162174	0.179421	0.160871	0.16007	0.15626	0.151456	0.135084	0.113407	0.126633	0.111273	0.133909	0.138738	0.144081	0.148505	0.129515	0.136901	0.146234	0.154436	0.122764	0.136979	0.137107	0.156066	0.188607	0.191224	0.193285	0.190118	0.167335	0.136944	0.144739	0.154628	0.158983	0.19036	0.156071	0.139347	0.132885	0.136538	0.123809	0.112551	0.146428	0.166676
	6.A.	Shift Correct	1	84	0.201384	0.157309	0.151134	0.12569	0.13615	0.183831	0.17766	0.182244	0.177464	0.16612	0.140454	0.138705	0.123603	0.124356	0.109926	0.143595	0.133525	0.147994	0.158581	0.137585	0.13398	0.142826	0.145655	0.116461	0.136554	0.13676	0.158304	0.174346	0.183895	0.175675	0.172258	0.156116	0.138089	0.150873	0.162531	0.1464	0.181353	0.180821	0.152097	0.134209	0.135382	0.156955	0.134538	0.144931	0.175623
	6.A.	Shift Correct	1	85	0.189267	0.13925	0.130784	0.118263	0.144645	0.190141	0.209473	0.190664	0.188915	0.169495	0.14708	0.149744	0.118286	0.117108	0.113732	0.125798	0.131456	0.155921	0.159892	0.129797	0.14272	0.149717	0.133647	0.11635	0.140276	0.137652	0.179972	0.18178	0.16995	0.168561	0.181181	0.152992	0.154819	0.160379	0.160184	0.150117	0.185414	0.185463	0.14852	0.121453	0.149219	0.172059	0.155724	0.146764	0.173832
	6.A.	Shift Correct	1	86	0.179434	0.143906	0.138966	0.12604	0.147608	0.191831	0.215978	0.198713	0.188646	0.156885	0.156007	0.159832	0.143159	0.124659	0.124477	0.141534	0.13924	0.161956	0.154624	0.13634	0.157844	0.153893	0.147511	0.148169	0.141826	0.149157	0.192137	0.181968	0.175872	0.190184	0.184128	0.159246	0.181588	0.167819	0.159104	0.171134	0.180625	0.18316	0.158597	0.148955	0.149707	0.171263	0.168039	0.163396	0.169502
	6.A.	Shift Correct	1	87	0.193291	0.146085	0.13431	0.129863	0.149955	0.177608	0.211978	0.179226	0.185595	0.150791	0.152784	0.156988	0.130829	0.134809	0.140241	0.142327	0.152493	0.157811	0.139865	0.130159	0.152529	0.14016	0.14857	0.161378	0.153018	0.138972	0.174442	0.183936	0.1834	0.194352	0.172482	0.167684	0.195789	0.177238	0.161695	0.177706	0.19254	0.197264	0.184561	0.178107	0.167775	0.180944	0.164822	0.162828	0.161043
	6.A.	Shift Correct	1	88	0.187836	0.162054	0.132434	0.136056	0.173413	0.156013	0.191187	0.171015	0.170077	0.1506	0.160985	0.169969	0.151569	0.155011	0.15522	0.143758	0.149946	0.141795	0.149156	0.164524	0.157308	0.146421	0.162437	0.1501	0.132861	0.149037	0.174929	0.172053	0.192639	0.195528	0.177987	0.168462	0.197973	0.182703	0.167769	0.174258	0.205338	0.22111	0.224882	0.22044	0.200104	0.177281	0.163323	0.161468	0.138881
	6.A.	Shift Correct	1	89	0.195934	0.157664	0.140572	0.139721	0.145916	0.141665	0.153231	0.169961	0.177425	0.153122	0.163839	0.178848	0.169264	0.170344	0.187178	0.1465	0.135207	0.138293	0.176088	0.192271	0.170538	0.156957	0.153436	0.140845	0.144963	0.162839	0.189931	0.160208	0.199896	0.175918	0.180294	0.18875	0.190234	0.180587	0.189184	0.191153	0.226803	0.250166	0.244953	0.24063	0.220643	0.166411	0.163664	0.157873	0.138774
	6.A.	Shift Correct	1	90	0.203942	0.178234	0.151427	0.158793	0.116562	0.122091	0.14708	0.183318	0.167801	0.145944	0.163367	0.180128	0.173104	0.184835	0.192692	0.136663	0.13156	0.145273	0.181436	0.190866	0.173002	0.150488	0.14884	0.134198	0.145637	0.145155	0.181815	0.170354	0.182429	0.142558	0.177789	0.191265	0.167671	0.187894	0.191806	0.201893	0.231637	0.249746	0.246961	0.236262	0.213238	0.153855	0.157984	0.167391	0.150336
	6.A.	Shift Correct	1	91	0.186452	0.196527	0.18675	0.158233	0.0988553	0.123336	0.152159	0.168119	0.176585	0.155559	0.173545	0.172863	0.167028	0.193231	0.180092	0.144038	0.134495	0.160815	0.184988	0.204807	0.188875	0.134441	0.15336	0.138495	0.135746	0.124353	0.174881	0.183193	0.177152	0.145246	0.161525	0.176523	0.148179	0.168709	0.194056	0.203805	0.216607	0.231325	0.229937	0.241771	0.212204	0.171351	0.162389	0.188726	0.174953
	6.A.	Shift Correct	1	92	0.183649	0.206313	0.206547	0.148935	0.0886619	0.129867	0.144787	0.153652	0.183881	0.160394	0.166635	0.158587	0.166031	0.171423	0.175899	0.155421	0.162493	0.1549	0.17212	0.190166	0.191381	0.138138	0.162487	0.144702	0.126885	0.140194	0.185178	0.189825	0.170886	0.155862	0.158655	0.14964	0.132126	0.158151	0.191941	0.204367	0.206743	0.211372	0.199792	0.224095	0.194464	0.182905	0.175073	0.199037	0.203118
	6.A.	Shift Correct	1	93	0.208802	0.231314	0.227987	0.151971	0.0995885	0.130472	0.138283	0.157611	0.164294	0.143688	0.150884	0.137919	0.167299	0.171113	0.182978	0.168286	0.169139	0.145435	0.166876	0.194616	0.21373	0.166336	0.165876	0.160926	0.141118	0.146685	0.168691	0.161913	0.172344	0.155313	0.141394	0.122651	0.121572	0.134378	0.178786	0.194687	0.203675	0.198617	0.190765	0.20387	0.194905	0.186295	0.195995	0.22132	0.215018
	6.A.	Shift Correct	1	94	0.213036	0.255423	0.236145	0.173737	0.114132	0.132294	0.151145	0.148203	0.149383	0.153547	0.14843	0.135801	0.172935	0.182182	0.185443	0.172503	0.171386	0.145933	0.180938	0.203699	0.233782	0.182042	0.158005	0.169506	0.153341	0.150925	0.148296	0.150264	0.177914	0.160421	0.122346	0.109725	0.122123	0.100512	0.159539	0.182556	0.196745	0.18957	0.167247	0.181485	0.174814	0.172965	0.195163	0.2194	0.19307
	6.A.	Shift Correct	1	95	0.204699	0.25665	0.252116	0.197041	0.133256	0.123955	0.142815	0.134681	0.160586	0.150938	0.135288	0.13977	0.16685	0.186248	0.199245	0.174889	0.157398	0.128508	0.175271	0.193711	0.227587	0.198306	0.160308	0.15344	0.149157	0.147614	0.150493	0.14917	0.190927	0.166067	0.157875	0.11812	0.10919	0.10559	0.133872	0.164151	0.18712	0.178992	0.157759	0.17088	0.162304	0.167551	0.187263	0.199132	0.177221
	6.A.	Shift Correct	1	96	0.199953	0.254957	0.252807	0.233692	0.151325	0.105121	0.135676	0.134575	0.162594	0.136718	0.139812	0.147524	0.166433	0.177722	0.197639	0.167978	0.142948	0.127318	0.172299	0.170236	0.18669	0.19933	0.168655	0.162058	0.128766	0.12606	0.161352	0.156683	0.183472	0.176504	0.168542	0.164459	0.120594	0.105025	0.113034	0.166091	0.189369	0.174504	0.170115	0.129752	0.135652	0.166629	0.18711	0.171018	0.17229
	6.A.	Shift Correct	1	97	0.209876	0.245585	0.24043	0.259053	0.180929	0.107533	0.127591	0.137065	0.168553	0.152402	0.145901	0.158541	0.170513	0.163666	0.184333	0.16996	0.136556	0.143171	0.170749	0.150756	0.183983	0.194105	0.172641	0.155197	0.127052	0.136827	0.138904	0.148396	0.184272	0.191339	0.175177	0.157914	0.135712	0.106634	0.12454	0.164687	0.182408	0.177289	0.15844	0.115129	0.14004	0.171893	0.17181	0.148744	0.164682
	6.A.	Shift Correct	1	98	0.216287	0.236635	0.228321	0.262836	0.203771	0.137061	0.121439	0.129136	0.169422	0.146904	0.133069	0.155337	0.17185	0.181498	0.163148	0.164073	0.140325	0.141984	0.140564	0.135721	0.180268	0.173547	0.177452	0.152476	0.155101	0.147181	0.134012	0.159607	0.185468	0.21316	0.174671	0.165848	0.142924	0.125533	0.131525	0.172694	0.170715	0.177067	0.123858	0.127126	0.142608	0.176209	0.180155	0.138155	0.165143
	6.A.	Shift Correct	1	99	0.198273	0.20937	0.21926	0.257425	0.21485	0.147435	0.128873	0.129841	0.155649	0.16412	0.15498	0.149048	0.153759	0.169752	0.153306	0.176124	0.128405	0.152281	0.140823	0.14539	0.195673	0.170948	0.16839	0.171627	0.176769	0.16309	0.154131	0.154366	0.16818	0.209821	0.191929	0.180087	0.151004	0.135678	0.13958	0.166043	0.170664	0.165376	0.121906	0.134084	0.161875	0.197503	0.167381	0.145397	0.156118
	6.A.	Shift Correct	1	100	0.179716	0.199118	0.22131	0.248512	0.214151	0.140306	0.121918	0.140623	0.169137	0.196304	0.170706	0.160103	0.157549	0.160259	0.165731	0.171066	0.154477	0.174522	0.164841	0.171447	0.196647	0.173714	0.153885	0.184359	0.197223	0.181815	0.161681	0.14726	0.153291	0.215695	0.212373	0.174213	0.145896	0.141335	0.148533	0.151793	0.150493	0.16111	0.132614	0.142331	0.173566	0.199747	0.165366	0.153558	0.162159
	6.A.	Shift Correct	2	1	0.241084	0.237251	0.234545	0.23235	0.230365	0.228397	0.22571	0.224276	0.223344	0.222668	0.222149	0.22161	0.221211	0.221758	0.220728	0.219833	0.219604	0.220109	0.221062	0.22202	0.222737	0.223145	0.223126	0.221976	0.217488	0.211561	0.205311	0.202488	0.202391	0.203248	0.20484	0.206674	0.208299	0.209558	0.210451	0.211028	0.211369	0.211633	0.212121	0.213188	0.214958	0.215804	0.216357	0.217923	0.21999
	6.A.	Shift Correct	2	2	0.2546	0.254777	0.25264	0.253223	0.253758	0.249404	0.243799	0.236572	0.229678	0.223825	0.219487	0.217388	0.218356	0.215867	0.212851	0.209967	0.207568	0.205804	0.20489	0.205156	0.20507	0.203911	0.202008	0.199633	0.196891	0.193758	0.18995	0.185082	0.181762	0.18208	0.184846	0.186599	0.188219	0.189854	0.191421	0.193026	0.194483	0.194392	0.193718	0.194903	0.198527	0.202094	0.205249	0.209112	0.212496
	6.A.	Shift Correct	2	3	0.272104	0.269873	0.267296	0.264131	0.260359	0.256016	0.251067	0.245508	0.239685	0.23437	0.230474	0.227325	0.223713	0.21573	0.209636	0.206394	0.20356	0.19987	0.193173	0.186528	0.183381	0.180933	0.177545	0.171473	0.163256	0.155266	0.146201	0.146999	0.148732	0.151076	0.154209	0.157721	0.160785	0.162649	0.162839	0.161122	0.159758	0.162575	0.170746	0.179057	0.185954	0.19138	0.192965	0.193923	0.195932
	6.A.	Shift Correct	2	4	0.264327	0.264223	0.259875	0.254563	0.249906	0.244865	0.238292	0.230787	0.225013	0.221293	0.218049	0.214487	0.210519	0.199509	0.190794	0.184204	0.179709	0.176437	0.17392	0.17186	0.167367	0.164625	0.163138	0.161305	0.158903	0.157784	0.157814	0.157812	0.157842	0.15757	0.156986	0.156992	0.1586	0.161285	0.161789	0.161133	0.160318	0.159299	0.158047	0.157018	0.156758	0.157266	0.158165	0.159086	0.159867
	6.A.	Shift Correct	2	5	0.233684	0.231944	0.229734	0.226746	0.22094	0.213718	0.210235	0.207648	0.204912	0.200163	0.191159	0.18513	0.179112	0.173633	0.170752	0.16934	0.168903	0.169193	0.169982	0.171149	0.173869	0.185329	0.181551	0.179509	0.178288	0.17805	0.178555	0.178769	0.178275	0.177241	0.175982	0.174889	0.174202	0.173732	0.173201	0.172363	0.171009	0.169013	0.165973	0.1586	0.15302	0.15331	0.153989	0.155042	0.15667
	6.A.	Shift Correct	2	6	0.209162	0.210076	0.210921	0.211103	0.202026	0.196017	0.194331	0.192754	0.190965	0.188771	0.18544	0.176068	0.173611	0.172961	0.169959	0.169023	0.164505	0.165385	0.167631	0.175033	0.184823	0.190632	0.195307	0.197068	0.19473	0.195367	0.193122	0.189611	0.186526	0.184307	0.182746	0.180484	0.176699	0.174533	0.172243	0.16893	0.166366	0.166168	0.1671	0.168643	0.170067	0.170403	0.174617	0.17421	0.174359
	6.A.	Shift Correct	2	7	0.194217	0.196538	0.197805	0.197821	0.196417	0.193882	0.191228	0.188624	0.185602	0.181976	0.178761	0.176432	0.173307	0.169511	0.166319	0.164588	0.164777	0.166082	0.166963	0.169872	0.172403	0.173347	0.174467	0.1791	0.185271	0.189191	0.189937	0.183103	0.18021	0.180956	0.183806	0.179454	0.173963	0.172173	0.170889	0.169186	0.166103	0.16145	0.165301	0.164184	0.162954	0.177138	0.184435	0.189969	0.1945
	6.A.	Shift Correct	2	8	0.175133	0.178694	0.18382	0.188852	0.192674	0.195645	0.194946	0.193878	0.193016	0.192318	0.192301	0.192867	0.193265	0.19312	0.191397	0.191404	0.188128	0.179505	0.174312	0.175809	0.179852	0.184778	0.190709	0.197179	0.202662	0.206554	0.205573	0.199075	0.195411	0.19438	0.195464	0.197081	0.198123	0.197818	0.197221	0.195365	0.194146	0.195577	0.201034	0.209144	0.21606	0.220088	0.222741	0.225232	0.224403
	6.A.	Shift Correct	2	9	0.172729	0.174004	0.176225	0.17881	0.179813	0.183534	0.18805	0.191791	0.196791	0.199773	0.208443	0.209913	0.212506	0.212488	0.210673	0.208185	0.204828	0.200183	0.201548	0.200219	0.199116	0.199184	0.200053	0.20155	0.20267	0.202426	0.198683	0.199473	0.20607	0.207419	0.20995	0.214908	0.220237	0.224254	0.214696	0.213185	0.214744	0.220073	0.226388	0.235416	0.241767	0.252217	0.253949	0.250513	0.247541
	6.A.	Shift Correct	2	10	0.183832	0.187533	0.19127	0.194498	0.197252	0.20036	0.203948	0.207851	0.211253	0.213814	0.215925	0.217483	0.217712	0.216597	0.215583	0.21479	0.213577	0.211164	0.207544	0.20611	0.206633	0.206019	0.205449	0.202605	0.200542	0.200109	0.200315	0.200143	0.201162	0.2082	0.217684	0.223861	0.227517	0.229657	0.233063	0.233526	0.23313	0.233172	0.234514	0.236948	0.240305	0.245006	0.249817	0.252404	0.252167
	6.A.	Shift Correct	2	11	0.184447	0.1863	0.188417	0.190813	0.193506	0.197364	0.202644	0.207365	0.21153	0.213582	0.215114	0.215852	0.212716	0.211345	0.210998	0.209752	0.208015	0.206131	0.203018	0.20381	0.204033	0.206119	0.206767	0.206752	0.207413	0.209177	0.212034	0.213435	0.215183	0.21861	0.222222	0.225442	0.227957	0.22879	0.227814	0.2278	0.228541	0.229444	0.230405	0.23153	0.233012	0.235132	0.23849	0.242481	0.244128
	6.A.	Shift Correct	2	12	0.185956	0.186568	0.185558	0.182481	0.179402	0.177524	0.176778	0.177667	0.180184	0.182489	0.189068	0.189579	0.188548	0.186591	0.183349	0.178149	0.167125	0.160114	0.155301	0.155007	0.155624	0.156574	0.157754	0.159432	0.162	0.168137	0.186089	0.193312	0.199094	0.204575	0.209115	0.212415	0.214687	0.216127	0.216902	0.217438	0.217785	0.21768	0.217121	0.216366	0.216089	0.216461	0.217479	0.220556	0.223986
	6.A.	Shift Correct	2	13	0.172642	0.173642	0.173311	0.171998	0.170127	0.167951	0.165657	0.163722	0.162859	0.163199	0.163848	0.164371	0.164716	0.164464	0.162857	0.158967	0.153485	0.147831	0.149987	0.152919	0.150168	0.152533	0.157168	0.16277	0.168317	0.172944	0.177087	0.181326	0.185718	0.190199	0.195026	0.200364	0.20417	0.20649	0.207854	0.209237	0.210178	0.207893	0.208736	0.209624	0.208592	0.205875	0.206044	0.207013	0.207715
	6.A.	Shift Correct	2	14	0.156619	0.158157	0.155989	0.155883	0.156899	0.157873	0.151321	0.148564	0.148775	0.149246	0.14991	0.149049	0.155992	0.157242	0.158043	0.16105	0.162917	0.160641	0.152991	0.150725	0.153368	0.155689	0.157474	0.15882	0.161097	0.164809	0.169563	0.174817	0.179921	0.184667	0.189154	0.193617	0.197956	0.201163	0.202679	0.202893	0.203508	0.211789	0.211808	0.209023	0.206055	0.20309	0.201024	0.203548	0.202044
	6.A.	Shift Correct	2	15	0.14773	0.144977	0.142039	0.141501	0.145322	0.152469	0.151014	0.149077	0.14832	0.148825	0.150401	0.148735	0.147082	0.148173	0.150598	0.15378	0.155786	0.161322	0.162994	0.162699	0.161821	0.162128	0.16341	0.165653	0.170973	0.171609	0.173502	0.17401	0.182685	0.188384	0.192902	0.196121	0.199477	0.203559	0.207746	0.211307	0.213669	0.215524	0.217029	0.21507	0.213819	0.212374	0.210662	0.208431	0.208411
	6.A.	Shift Correct	2	16	0.133496	0.131293	0.130915	0.129656	0.129805	0.132374	0.136286	0.139862	0.143288	0.152194	0.157357	0.160814	0.164578	0.167454	0.168095	0.172885	0.17778	0.180937	0.189592	0.193559	0.195578	0.196461	0.204997	0.19914	0.19529	0.19593	0.20031	0.204131	0.200508	0.19455	0.190259	0.186754	0.196225	0.203911	0.207114	0.210074	0.212982	0.215108	0.215088	0.21145	0.202667	0.195246	0.195257	0.202155	0.207601
	6.A.	Shift Correct	2	17	0.126784	0.124821	0.123738	0.124537	0.125739	0.126606	0.129261	0.137134	0.147094	0.157687	0.167625	0.176041	0.181351	0.187009	0.183985	0.184849	0.190357	0.195776	0.196184	0.196701	0.200117	0.201469	0.203486	0.19898	0.200805	0.200791	0.201167	0.20319	0.204644	0.20273	0.195998	0.193671	0.190983	0.195687	0.214216	0.216642	0.21774	0.218902	0.219539	0.219719	0.217983	0.206922	0.20354	0.204086	0.206543
	6.A.	Shift Correct	2	18	0.149738	0.1544	0.161793	0.170329	0.176729	0.178079	0.182121	0.187023	0.191209	0.194229	0.195881	0.196931	0.203182	0.206828	0.209816	0.213602	0.226322	0.235767	0.235658	0.233993	0.232726	0.233272	0.230124	0.225998	0.222138	0.21896	0.215482	0.208888	0.1989	0.197079	0.199235	0.197348	0.199656	0.199777	0.20142	0.207736	0.210909	0.218165	0.223924	0.223104	0.217057	0.213099	0.211201	0.210991	0.210418
	6.A.	Shift Correct	2	19	0.158787	0.167065	0.175273	0.181817	0.192194	0.200273	0.204864	0.209916	0.215215	0.220303	0.225415	0.229814	0.231444	0.231001	0.235694	0.238825	0.248131	0.250941	0.249305	0.246809	0.24398	0.240001	0.233914	0.226381	0.219028	0.211375	0.207118	0.201866	0.198835	0.200021	0.203991	0.207548	0.210288	0.214747	0.219162	0.219649	0.217622	0.217921	0.224616	0.230201	0.226368	0.222166	0.221003	0.220264	0.216035
	6.A.	Shift Correct	2	20	0.195004	0.20537	0.211819	0.215005	0.215831	0.217227	0.222778	0.241646	0.25671	0.269113	0.277556	0.286195	0.2938	0.293649	0.29527	0.292465	0.286988	0.28073	0.274359	0.267902	0.261118	0.253704	0.251067	0.244421	0.236401	0.228844	0.214518	0.2076	0.206375	0.207629	0.21046	0.213414	0.215057	0.215289	0.213958	0.213345	0.21462	0.214283	0.222251	0.219554	0.217725	0.217967	0.217903	0.211994	0.212901
	6.A.	Shift Correct	2	21	0.217157	0.223009	0.226621	0.229187	0.231427	0.233371	0.236955	0.246698	0.25764	0.266778	0.275247	0.281865	0.286396	0.289922	0.28986	0.287402	0.283831	0.279524	0.274416	0.268752	0.263944	0.256772	0.248718	0.240132	0.231752	0.223801	0.214234	0.205427	0.204031	0.204912	0.20642	0.208313	0.209832	0.210666	0.21066	0.209633	0.208982	0.211472	0.217804	0.217236	0.210733	0.208904	0.208999	0.209897	0.210812
	6.A.	Shift Correct	2	22	0.24162	0.246803	0.255919	0.26153	0.26396	0.260413	0.254981	0.251012	0.249868	0.252093	0.252128	0.25014	0.250205	0.245662	0.246298	0.24371	0.243065	0.243297	0.245179	0.245745	0.237429	0.232284	0.227515	0.214576	0.207537	0.202942	0.200416	0.205157	0.208162	0.204922	0.192507	0.185882	0.181581	0.181555	0.181092	0.181089	0.178893	0.181779	0.189854	0.195969	0.197694	0.199459	0.204448	0.209538	0.215588
	6.A.	Shift Correct	2	23	0.24761	0.258454	0.267538	0.268318	0.265633	0.263213	0.256938	0.248341	0.236719	0.234892	0.229186	0.225076	0.223822	0.217847	0.214553	0.22243	0.22488	0.227138	0.226162	0.221899	0.214949	0.209598	0.206188	0.203538	0.196339	0.197623	0.198364	0.194856	0.197628	0.200266	0.195495	0.183069	0.178707	0.176239	0.172359	0.172909	0.182001	0.188104	0.190835	0.195124	0.199829	0.204616	0.20912	0.21299	0.216081
	6.A.	Shift Correct	2	24	0.238059	0.24152	0.243101	0.252572	0.25315	0.249428	0.24324	0.238746	0.238751	0.235435	0.230225	0.220733	0.221562	0.22078	0.218464	0.227247	0.227949	0.226462	0.219819	0.211005	0.205989	0.204597	0.20365	0.196771	0.195787	0.195761	0.196315	0.196452	0.208436	0.20342	0.196336	0.189155	0.185138	0.181417	0.178902	0.179422	0.183928	0.201617	0.205769	0.205389	0.207975	0.211267	0.21335	0.215309	0.218183
	6.A.	Shift Correct	2	25	0.236336	0.246037	0.250249	0.255736	0.259209	0.258736	0.255317	0.25025	0.242517	0.233562	0.227606	0.219222	0.216461	0.224916	0.225449	0.224284	0.221056	0.20919	0.193298	0.193091	0.190768	0.189634	0.188942	0.189102	0.190729	0.193526	0.196552	0.199145	0.200986	0.202568	0.198901	0.19914	0.199134	0.195965	0.191116	0.188443	0.189036	0.192441	0.1976	0.204117	0.210971	0.216191	0.207098	0.208005	0.207362
	6.A.	Shift Correct	2	26	0.221386	0.232937	0.239293	0.241305	0.24395	0.243576	0.240244	0.236498	0.234978	0.235452	0.235607	0.230853	0.220238	0.210215	0.202728	0.197793	0.192493	0.187158	0.185225	0.184494	0.188116	0.19209	0.196003	0.199987	0.196963	0.20012	0.201237	0.208755	0.202799	0.200991	0.202087	0.202678	0.200312	0.195317	0.19023	0.187805	0.186819	0.186832	0.188551	0.1949	0.193394	0.194091	0.195012	0.201495	0.204402
	6.A.	Shift Correct	2	27	0.205066	0.214666	0.22533	0.217891	0.223863	0.235389	0.242664	0.243652	0.243264	0.242541	0.236839	0.224191	0.219862	0.210792	0.207573	0.205331	0.20494	0.206866	0.210662	0.213887	0.215487	0.218451	0.224223	0.23034	0.227846	0.224875	0.220165	0.210726	0.20615	0.201042	0.195961	0.197347	0.197434	0.195637	0.195547	0.194803	0.193861	0.192469	0.1928	0.196561	0.200004	0.194796	0.194715	0.198587	0.201884
	6.A.	Shift Correct	2	28	0.196854	0.212387	0.223736	0.231151	0.2396	0.246577	0.255172	0.259821	0.258793	0.253501	0.238527	0.234663	0.234959	0.237734	0.241319	0.241725	0.237334	0.236478	0.238287	0.230286	0.232432	0.234987	0.235919	0.234704	0.231463	0.225873	0.227602	0.224937	0.227376	0.224509	0.222317	0.219439	0.211113	0.205431	0.202322	0.201748	0.202514	0.197879	0.18862	0.182747	0.185808	0.186491	0.187622	0.192903	0.199539
	6.A.	Shift Correct	2	29	0.203117	0.212514	0.219057	0.237563	0.257281	0.261291	0.261647	0.263625	0.2589	0.255794	0.253106	0.245946	0.249869	0.257142	0.27006	0.271199	0.270587	0.269077	0.266382	0.252428	0.24755	0.24608	0.245188	0.243546	0.236465	0.232518	0.229005	0.232611	0.233084	0.237203	0.238711	0.236863	0.2311	0.22344	0.216029	0.2066	0.200316	0.192536	0.183985	0.178229	0.177427	0.185564	0.193585	0.193164	0.198917
	6.A.	Shift Correct	2	30	0.207599	0.209791	0.221919	0.236109	0.247614	0.252538	0.253106	0.25512	0.25719	0.259002	0.259976	0.260801	0.265485	0.270612	0.275178	0.279955	0.285358	0.281439	0.280574	0.279164	0.276943	0.274526	0.271005	0.265183	0.259302	0.255399	0.25237	0.249964	0.244579	0.242753	0.242755	0.242668	0.235058	0.225882	0.219439	0.19866	0.192215	0.188901	0.183148	0.178599	0.174039	0.172286	0.175331	0.179289	0.176702
	6.A.	Shift Correct	2	31	0.219806	0.224259	0.226818	0.232548	0.24443	0.24855	0.248013	0.25366	0.259435	0.261301	0.26894	0.267917	0.26578	0.264615	0.261708	0.261999	0.268629	0.272229	0.278898	0.287646	0.286236	0.286916	0.285143	0.275337	0.268426	0.266318	0.261466	0.263817	0.269083	0.263153	0.255894	0.247979	0.238665	0.228531	0.216987	0.204608	0.195944	0.184455	0.174819	0.169493	0.168123	0.167048	0.173442	0.177453	0.175528
	6.A.	Shift Correct	2	32	0.225823	0.229396	0.228976	0.222875	0.231041	0.235883	0.246688	0.256758	0.264305	0.267925	0.26518	0.256913	0.253988	0.250349	0.23188	0.239374	0.249548	0.259953	0.274434	0.286502	0.293573	0.28447	0.287809	0.288278	0.287129	0.286891	0.279455	0.278204	0.273127	0.268564	0.262624	0.257261	0.251897	0.24399	0.233958	0.221878	0.204826	0.182229	0.170582	0.161746	0.163183	0.166207	0.170096	0.173423	0.173994
	6.A.	Shift Correct	2	33	0.220786	0.23017	0.227629	0.22702	0.234017	0.242779	0.24823	0.253106	0.258049	0.266586	0.27173	0.267268	0.261168	0.248079	0.233797	0.233537	0.238009	0.249682	0.268142	0.278213	0.285817	0.28879	0.298056	0.301039	0.299662	0.296077	0.292018	0.289324	0.289094	0.280651	0.28011	0.27575	0.266966	0.258016	0.246988	0.229702	0.216596	0.194474	0.174473	0.167116	0.170235	0.174806	0.177781	0.181135	0.193584
	6.A.	Shift Correct	2	34	0.231342	0.237909	0.240386	0.236229	0.235228	0.239322	0.242522	0.248057	0.248461	0.247615	0.238278	0.247229	0.242234	0.239244	0.23624	0.231677	0.229153	0.226475	0.233164	0.25114	0.268701	0.286302	0.299488	0.295372	0.293919	0.296015	0.29919	0.298619	0.297162	0.301843	0.296211	0.289948	0.279641	0.264632	0.235551	0.22735	0.222592	0.21978	0.209055	0.206884	0.206015	0.202721	0.195951	0.189013	0.194858
	6.A.	Shift Correct	2	35	0.237923	0.236025	0.235152	0.231715	0.235341	0.239057	0.24439	0.248853	0.247603	0.232197	0.231087	0.231751	0.235969	0.238866	0.231315	0.218831	0.215507	0.212738	0.227664	0.243926	0.257689	0.265938	0.27864	0.286057	0.291992	0.291639	0.291833	0.288168	0.289211	0.291948	0.292277	0.287586	0.274872	0.25548	0.235437	0.226963	0.224918	0.225169	0.22521	0.2243	0.220402	0.212525	0.204259	0.194786	0.195664
	6.A.	Shift Correct	2	36	0.231106	0.235939	0.227573	0.224448	0.233745	0.24047	0.247617	0.249618	0.247068	0.237517	0.226935	0.225696	0.222889	0.223064	0.221505	0.216943	0.211735	0.212142	0.213838	0.218399	0.224972	0.236459	0.249912	0.262592	0.274861	0.274103	0.271476	0.26867	0.268527	0.271117	0.274184	0.275462	0.268139	0.253647	0.228946	0.22304	0.223129	0.220192	0.218533	0.221326	0.224132	0.219991	0.211206	0.205855	0.197709
	6.A.	Shift Correct	2	37	0.218385	0.215681	0.221259	0.227423	0.212505	0.214717	0.227449	0.22918	0.23208	0.228644	0.214421	0.199335	0.192188	0.18828	0.178258	0.172144	0.170644	0.170246	0.171198	0.181023	0.179688	0.184094	0.19498	0.21038	0.226996	0.224929	0.220847	0.215733	0.221457	0.232273	0.230231	0.227991	0.221908	0.212396	0.202652	0.197471	0.199844	0.196735	0.187547	0.194757	0.188085	0.18262	0.182132	0.186249	0.188729
	6.A.	Shift Correct	2	38	0.198377	0.202965	0.217015	0.205919	0.19655	0.199906	0.198218	0.188379	0.193445	0.200176	0.193217	0.185894	0.170792	0.146061	0.15432	0.155197	0.148479	0.148715	0.150031	0.154992	0.161674	0.168036	0.180468	0.19825	0.21176	0.22165	0.216196	0.206492	0.214838	0.216778	0.209774	0.207412	0.20692	0.196843	0.185638	0.180846	0.180959	0.181664	0.179994	0.175391	0.16479	0.158083	0.155202	0.168258	0.178803
	6.A.	Shift Correct	2	39	0.160829	0.175636	0.187822	0.190388	0.186576	0.169899	0.167565	0.165611	0.158342	0.15365	0.157648	0.158581	0.152599	0.141298	0.140034	0.140307	0.145752	0.146564	0.151651	0.158484	0.172856	0.184397	0.193224	0.199517	0.18522	0.193916	0.19708	0.195149	0.190319	0.186924	0.181101	0.174538	0.171282	0.171881	0.160165	0.15529	0.153282	0.155997	0.153528	0.148607	0.143727	0.140408	0.142826	0.144417	0.154779
	6.A.	Shift Correct	2	40	0.167416	0.168473	0.166817	0.168388	0.168155	0.162043	0.150713	0.140388	0.144337	0.150562	0.154559	0.156826	0.154042	0.15216	0.160026	0.16074	0.164875	0.170514	0.178206	0.192544	0.207344	0.216176	0.210409	0.19637	0.17959	0.170483	0.172248	0.184859	0.177414	0.172862	0.166711	0.161332	0.158364	0.149001	0.138379	0.134525	0.135006	0.134678	0.140415	0.1383	0.140278	0.141064	0.152896	0.16115	0.162502
	6.A.	Shift Correct	2	41	0.140095	0.143942	0.15804	0.1586	0.153908	0.149697	0.14307	0.13743	0.132858	0.137874	0.154523	0.170119	0.178419	0.175329	0.172891	0.17309	0.172798	0.17585	0.181793	0.206114	0.216774	0.219516	0.214144	0.203169	0.191023	0.177666	0.178158	0.188807	0.18871	0.179784	0.171457	0.164269	0.158659	0.142584	0.1325	0.129038	0.131841	0.1347	0.139355	0.142626	0.142416	0.148429	0.156505	0.162633	0.166673
	6.A.	Shift Correct	2	42	0.132793	0.133308	0.142662	0.150113	0.146452	0.132399	0.127182	0.122629	0.124315	0.135406	0.150638	0.172042	0.180968	0.181402	0.182365	0.186143	0.187208	0.194233	0.201043	0.203135	0.213576	0.215832	0.209153	0.189417	0.179649	0.19236	0.193463	0.191333	0.181636	0.174387	0.163434	0.161983	0.155326	0.148283	0.139335	0.138566	0.141772	0.143923	0.155393	0.163913	0.166232	0.165194	0.166347	0.172743	0.180476
	6.A.	Shift Correct	2	43	0.14082	0.138461	0.136766	0.135509	0.127934	0.119247	0.112411	0.114848	0.124474	0.137371	0.158886	0.170281	0.179281	0.181025	0.178878	0.178721	0.179115	0.189446	0.205921	0.211654	0.221259	0.220096	0.213062	0.207693	0.204649	0.199394	0.202331	0.201417	0.199557	0.193818	0.191771	0.179717	0.164177	0.15984	0.158622	0.157064	0.161681	0.165901	0.173071	0.178325	0.168121	0.170067	0.177669	0.181623	0.175774
	6.A.	Shift Correct	2	44	0.125239	0.121377	0.123374	0.122301	0.117954	0.124794	0.129967	0.133245	0.122683	0.122083	0.132848	0.143846	0.156672	0.162695	0.165767	0.178754	0.185828	0.18589	0.192302	0.208519	0.208283	0.199564	0.195639	0.191853	0.194801	0.20049	0.203514	0.214964	0.222418	0.213322	0.201888	0.192972	0.172582	0.15551	0.159827	0.159949	0.173445	0.178557	0.18264	0.178082	0.172185	0.183608	0.174346	0.173212	0.167233
	6.A.	Shift Correct	2	45	0.124838	0.132319	0.142295	0.132219	0.120851	0.122715	0.121825	0.11605	0.110482	0.10996	0.1141	0.126106	0.143959	0.162548	0.178418	0.192755	0.198658	0.195326	0.194495	0.203367	0.21222	0.198974	0.199094	0.190405	0.188556	0.187586	0.195999	0.20411	0.203633	0.208497	0.200908	0.19443	0.191558	0.186247	0.166246	0.164231	0.168277	0.178542	0.180169	0.174726	0.169617	0.168282	0.172562	0.170216	0.157975
	6.A.	Shift Correct	2	46	0.161156	0.155468	0.152858	0.14551	0.127324	0.121969	0.120273	0.109524	0.119458	0.132663	0.119349	0.12519	0.139457	0.15776	0.186714	0.196981	0.204344	0.19959	0.195365	0.202647	0.209394	0.209627	0.215974	0.226457	0.227745	0.218162	0.199758	0.196806	0.195128	0.194429	0.197206	0.19423	0.194295	0.187813	0.178822	0.171516	0.176263	0.173952	0.168445	0.164492	0.16141	0.159014	0.155671	0.153579	0.164345
	6.A.	Shift Correct	2	47	0.156338	0.158592	0.164388	0.156604	0.140985	0.135357	0.130763	0.133394	0.13135	0.138946	0.138164	0.146348	0.144831	0.153129	0.175157	0.191241	0.191044	0.187796	0.187194	0.186893	0.197483	0.21004	0.219717	0.224263	0.222921	0.205165	0.197627	0.191562	0.184181	0.19059	0.200618	0.206507	0.206026	0.196457	0.19494	0.199463	0.196651	0.192241	0.186502	0.178761	0.171523	0.167154	0.17226	0.173583	0.1675
	6.A.	Shift Correct	2	48	0.152148	0.147872	0.147547	0.14419	0.139774	0.136865	0.135205	0.146008	0.147446	0.149745	0.153861	0.159079	0.162601	0.167839	0.174503	0.187312	0.194437	0.200801	0.191762	0.182093	0.191422	0.199318	0.210889	0.213877	0.206046	0.195409	0.19189	0.179855	0.185426	0.190637	0.200591	0.207032	0.214717	0.218588	0.211711	0.207742	0.204414	0.193418	0.186107	0.179627	0.177255	0.176437	0.178068	0.180248	0.188149
	6.A.	Shift Correct	2	49	0.149516	0.144188	0.144206	0.143641	0.147239	0.150911	0.159374	0.16603	0.165614	0.165895	0.171117	0.17339	0.173926	0.171582	0.172658	0.187568	0.211222	0.21442	0.207931	0.200901	0.198237	0.209968	0.21846	0.214637	0.208033	0.197711	0.195579	0.195616	0.209612	0.212974	0.208453	0.204694	0.21024	0.220692	0.227841	0.21912	0.2149	0.215691	0.207202	0.194835	0.180572	0.177918	0.190438	0.201536	0.192743
	6.A.	Shift Correct	2	50	0.142069	0.143737	0.146683	0.147417	0.153866	0.160829	0.162482	0.1843	0.189093	0.183279	0.182666	0.183963	0.179982	0.169788	0.173346	0.195293	0.210847	0.221303	0.218238	0.215598	0.205179	0.206796	0.199102	0.202586	0.19765	0.199455	0.198966	0.205279	0.215745	0.218839	0.211735	0.213291	0.222901	0.225416	0.224043	0.225212	0.22377	0.218032	0.205409	0.19436	0.18947	0.194515	0.19551	0.197571	0.195329
	6.A.	Shift Correct	2	51	0.139137	0.140305	0.152796	0.160382	0.16999	0.175665	0.174561	0.185769	0.197457	0.204099	0.205702	0.185467	0.18545	0.181293	0.191236	0.203225	0.21287	0.220178	0.219939	0.215665	0.221354	0.208455	0.193412	0.185224	0.169841	0.164107	0.173442	0.196052	0.208043	0.218202	0.220122	0.22574	0.232405	0.231122	0.222368	0.217173	0.219105	0.220461	0.219604	0.207146	0.206702	0.20841	0.203685	0.216752	0.213973
	6.A.	Shift Correct	2	52	0.137605	0.142626	0.152931	0.165078	0.177153	0.193943	0.197187	0.193935	0.20816	0.217872	0.221749	0.223852	0.215137	0.207358	0.209444	0.214723	0.228601	0.23643	0.227836	0.223852	0.21855	0.206809	0.184427	0.172534	0.162585	0.149953	0.175128	0.19169	0.205026	0.21111	0.220627	0.220847	0.218815	0.215321	0.212632	0.212582	0.223427	0.218344	0.214887	0.2054	0.203999	0.217859	0.210017	0.211921	0.220494
	6.A.	Shift Correct	2	53	0.135161	0.132826	0.137632	0.156122	0.161678	0.173395	0.184842	0.190687	0.208602	0.215786	0.218932	0.230086	0.231957	0.230319	0.236726	0.227672	0.237396	0.239184	0.236761	0.227826	0.217007	0.197494	0.191726	0.196834	0.184457	0.168175	0.166088	0.18705	0.193923	0.204583	0.206441	0.2109	0.214431	0.213601	0.217432	0.233678	0.216098	0.212307	0.198266	0.193712	0.194356	0.198157	0.200589	0.214988	0.21693
	6.A.	Shift Correct	2	54	0.143908	0.137114	0.135798	0.140234	0.154959	0.166058	0.179526	0.194758	0.20943	0.216903	0.226834	0.233603	0.229475	0.229364	0.238297	0.25151	0.238754	0.247088	0.252595	0.234857	0.22156	0.204354	0.195645	0.20326	0.201564	0.179542	0.175349	0.183454	0.190162	0.200364	0.180407	0.199637	0.20021	0.2009	0.201598	0.203412	0.208589	0.198726	0.197502	0.190101	0.194977	0.196702	0.191211	0.20754	0.204263
	6.A.	Shift Correct	2	55	0.148492	0.140442	0.140951	0.153291	0.149119	0.156785	0.173116	0.191064	0.205435	0.213972	0.212598	0.206144	0.211507	0.221486	0.227443	0.227862	0.226956	0.227241	0.225456	0.221735	0.219152	0.212858	0.208835	0.208562	0.194811	0.193867	0.195998	0.19651	0.197226	0.189457	0.171112	0.177633	0.192136	0.192843	0.189268	0.178503	0.179997	0.188961	0.183349	0.182544	0.183243	0.191011	0.195966	0.203242	0.194089
	6.A.	Shift Correct	2	56	0.192994	0.183274	0.177099	0.170912	0.161839	0.164646	0.174066	0.197857	0.21352	0.216908	0.211486	0.205697	0.220924	0.2229	0.218379	0.215056	0.21728	0.219742	0.223877	0.218972	0.203701	0.209527	0.219598	0.215213	0.199276	0.20257	0.199519	0.209273	0.198378	0.198648	0.191266	0.193404	0.192478	0.191109	0.186307	0.176407	0.173894	0.182737	0.178527	0.170019	0.165344	0.191642	0.195798	0.203393	0.203788
	6.A.	Shift Correct	2	57	0.209001	0.199474	0.185909	0.175894	0.167923	0.175638	0.191745	0.20326	0.213007	0.222384	0.215388	0.222446	0.204872	0.200727	0.198783	0.216421	0.213614	0.220192	0.214417	0.201487	0.204405	0.206395	0.214802	0.217742	0.209494	0.205937	0.213594	0.229268	0.21456	0.206586	0.204659	0.19495	0.190739	0.186148	0.187838	0.177198	0.179381	0.192368	0.183398	0.178705	0.18076	0.180375	0.190266	0.206435	0.208267
	6.A.	Shift Correct	2	58	0.194781	0.187825	0.179919	0.178031	0.189402	0.207011	0.21354	0.215198	0.224852	0.211414	0.210212	0.218371	0.197061	0.176614	0.176084	0.181851	0.199621	0.212438	0.217057	0.211438	0.206906	0.204338	0.20923	0.20712	0.210671	0.227173	0.244275	0.242426	0.227509	0.204225	0.18366	0.173132	0.17345	0.171875	0.177338	0.170577	0.174661	0.183842	0.188272	0.179944	0.181657	0.182039	0.197399	0.20794	0.21004
	6.A.	Shift Correct	2	59	0.182313	0.174022	0.16729	0.164148	0.194085	0.208395	0.210248	0.209482	0.214301	0.205819	0.213198	0.219232	0.19097	0.169664	0.161881	0.166125	0.193497	0.207887	0.207968	0.19539	0.191288	0.198811	0.213134	0.220582	0.219794	0.233076	0.251293	0.238316	0.242073	0.225397	0.183042	0.165342	0.150001	0.159797	0.165128	0.172976	0.17727	0.187281	0.189507	0.176663	0.171264	0.179023	0.184283	0.197998	0.204172
	6.A.	Shift Correct	2	60	0.178143	0.165263	0.164375	0.158304	0.176988	0.186067	0.190195	0.187984	0.186276	0.183877	0.185098	0.18559	0.178058	0.159449	0.142507	0.153124	0.177788	0.181423	0.185164	0.183354	0.188013	0.19182	0.220067	0.229127	0.235429	0.231358	0.240264	0.246101	0.225775	0.214615	0.209668	0.18527	0.1688	0.159324	0.167286	0.176665	0.197703	0.208256	0.198923	0.181159	0.173138	0.167739	0.193052	0.202498	0.198616
	6.A.	Shift Correct	2	61	0.171694	0.159349	0.152003	0.145247	0.145882	0.179955	0.202303	0.196632	0.189749	0.191679	0.184951	0.157798	0.138606	0.144761	0.143674	0.138526	0.137953	0.159884	0.163531	0.166729	0.174315	0.181146	0.207297	0.221	0.228912	0.222482	0.233658	0.247436	0.229183	0.228335	0.223454	0.205489	0.200591	0.182039	0.183954	0.190227	0.197104	0.203565	0.191311	0.18419	0.174734	0.162024	0.175216	0.194196	0.194343
	6.A.	Shift Correct	2	62	0.160879	0.130766	0.118061	0.117592	0.140983	0.163809	0.19746	0.19408	0.212038	0.209217	0.198946	0.175246	0.142957	0.133378	0.126108	0.141223	0.129575	0.135536	0.143741	0.141046	0.146777	0.16113	0.188558	0.200718	0.194622	0.194483	0.202871	0.222036	0.23264	0.228014	0.22292	0.205848	0.198765	0.190465	0.193392	0.197606	0.205828	0.208765	0.19535	0.177518	0.175822	0.175446	0.175592	0.173382	0.187536
	6.A.	Shift Correct	2	63	0.150144	0.125379	0.108185	0.108987	0.122057	0.161	0.173698	0.176093	0.20867	0.219095	0.224488	0.220092	0.186427	0.155878	0.153216	0.140978	0.134704	0.127129	0.127883	0.127913	0.138709	0.15004	0.166852	0.161859	0.15224	0.172931	0.197448	0.205564	0.23078	0.215835	0.210486	0.202251	0.189756	0.199191	0.19797	0.195893	0.205151	0.210985	0.20175	0.193985	0.186486	0.186874	0.180897	0.172383	0.167522
	6.A.	Shift Correct	2	64	0.14137	0.131641	0.108133	0.121065	0.133533	0.153461	0.168476	0.176299	0.197768	0.225745	0.220063	0.225527	0.216789	0.168532	0.157991	0.132472	0.125565	0.125249	0.127874	0.132702	0.140464	0.13992	0.147397	0.151888	0.143649	0.159067	0.190896	0.214487	0.209115	0.196668	0.188843	0.193114	0.195914	0.199662	0.199333	0.194018	0.210759	0.207442	0.208044	0.197855	0.191378	0.173435	0.182906	0.181669	0.178619
	6.A.	Shift Correct	2	65	0.142408	0.14549	0.138954	0.137466	0.137666	0.143497	0.154734	0.172873	0.189826	0.213889	0.238021	0.243535	0.227341	0.190185	0.172564	0.135552	0.126182	0.121347	0.115222	0.13486	0.139124	0.139026	0.135992	0.143698	0.140596	0.173091	0.188275	0.183554	0.190733	0.182755	0.177368	0.186161	0.182436	0.183507	0.191363	0.206902	0.218713	0.20754	0.204945	0.211097	0.208968	0.194113	0.19006	0.176216	0.173252
	6.A.	Shift Correct	2	66	0.145164	0.154502	0.178006	0.164562	0.146597	0.134909	0.158443	0.184645	0.199572	0.206449	0.22876	0.240394	0.237519	0.224436	0.211519	0.15763	0.132854	0.146841	0.145022	0.143237	0.146996	0.146541	0.15012	0.143919	0.149306	0.167098	0.165853	0.165206	0.180408	0.174468	0.174551	0.157574	0.153587	0.16497	0.18258	0.199066	0.217021	0.207764	0.193999	0.2137	0.21256	0.202609	0.206494	0.201559	0.185246
	6.A.	Shift Correct	2	67	0.153083	0.156963	0.175985	0.187116	0.167265	0.146053	0.16202	0.178789	0.205751	0.214884	0.216693	0.244817	0.244131	0.25651	0.241346	0.19688	0.172304	0.177406	0.173361	0.173091	0.162906	0.172109	0.165965	0.160089	0.162575	0.162263	0.167401	0.154788	0.176671	0.187499	0.187526	0.163563	0.156859	0.158558	0.170716	0.19601	0.204389	0.195412	0.178482	0.198519	0.211789	0.2136	0.213363	0.21121	0.193489
	6.A.	Shift Correct	2	68	0.166307	0.161614	0.162973	0.181637	0.179276	0.160069	0.168612	0.186272	0.19817	0.225353	0.226998	0.253825	0.264467	0.254717	0.235565	0.219341	0.203381	0.218266	0.222067	0.210272	0.182344	0.178622	0.186024	0.180071	0.184014	0.184724	0.187912	0.18292	0.186248	0.183188	0.191935	0.186662	0.173722	0.173705	0.165915	0.183807	0.197039	0.183433	0.173439	0.1848	0.195822	0.210853	0.205239	0.196504	0.184734
	6.A.	Shift Correct	2	69	0.176448	0.162263	0.161063	0.167869	0.181031	0.183387	0.190518	0.198884	0.209647	0.222237	0.229137	0.246369	0.259938	0.251763	0.231705	0.223716	0.228263	0.252146	0.245883	0.246299	0.237978	0.230337	0.217164	0.209413	0.202159	0.217428	0.216567	0.197443	0.203643	0.194951	0.197255	0.198334	0.192232	0.201947	0.163122	0.167199	0.169589	0.166604	0.162061	0.172402	0.18378	0.198871	0.199029	0.200459	0.192266
	6.A.	Shift Correct	2	70	0.170345	0.171479	0.163125	0.177602	0.192124	0.199612	0.211708	0.207038	0.197747	0.218542	0.218014	0.219868	0.244979	0.245643	0.231677	0.232038	0.24449	0.262324	0.259187	0.266285	0.258795	0.259441	0.239705	0.213407	0.209178	0.210073	0.212402	0.202973	0.213542	0.212256	0.22065	0.220851	0.230249	0.21896	0.191086	0.172665	0.164579	0.156224	0.161451	0.172654	0.178725	0.202075	0.194821	0.212109	0.197301
	6.A.	Shift Correct	2	71	0.168977	0.169638	0.170349	0.18238	0.187826	0.205834	0.21986	0.207027	0.187343	0.187008	0.19614	0.209723	0.231234	0.252896	0.249773	0.229354	0.249922	0.263324	0.264912	0.270314	0.278569	0.283528	0.2469	0.215268	0.187615	0.197808	0.209971	0.20548	0.195223	0.203391	0.21458	0.208714	0.230452	0.227111	0.213161	0.182608	0.168325	0.152081	0.166969	0.178361	0.194419	0.195781	0.203275	0.209049	0.200645
	6.A.	Shift Correct	2	72	0.16437	0.163799	0.166282	0.15993	0.186198	0.194835	0.203863	0.195803	0.169636	0.182663	0.209472	0.215827	0.221794	0.240119	0.252611	0.231296	0.247445	0.263925	0.264209	0.259708	0.280238	0.274199	0.237541	0.221908	0.182288	0.17657	0.211125	0.196834	0.215797	0.194587	0.19627	0.200504	0.201634	0.211666	0.203638	0.18036	0.166419	0.149153	0.160568	0.16761	0.200121	0.206477	0.205709	0.208592	0.200637
	6.A.	Shift Correct	2	73	0.175381	0.175599	0.17614	0.179754	0.189325	0.197968	0.180189	0.165635	0.157605	0.182134	0.195254	0.212428	0.215186	0.238773	0.251374	0.222406	0.242135	0.255013	0.25598	0.253753	0.262	0.246216	0.222629	0.208656	0.174387	0.162797	0.169762	0.192987	0.233442	0.196195	0.196326	0.19486	0.195528	0.19899	0.194306	0.192019	0.169106	0.145498	0.146846	0.153458	0.188316	0.196926	0.196985	0.212183	0.210429
	6.A.	Shift Correct	2	74	0.195675	0.193308	0.188515	0.183926	0.190198	0.18284	0.165646	0.157952	0.163912	0.175688	0.191201	0.208018	0.209273	0.232309	0.23899	0.225974	0.238379	0.231168	0.232339	0.24128	0.236865	0.220066	0.213903	0.213518	0.176901	0.155169	0.177006	0.194704	0.236935	0.196625	0.192155	0.198449	0.186378	0.178213	0.176171	0.19047	0.166088	0.153744	0.155889	0.16882	0.188707	0.200571	0.211071	0.220044	0.223357
	6.A.	Shift Correct	2	75	0.189851	0.193304	0.191829	0.183364	0.189025	0.182292	0.179008	0.16552	0.167389	0.199531	0.208671	0.219604	0.211501	0.232495	0.238392	0.225227	0.224332	0.212455	0.221844	0.224965	0.205461	0.201819	0.202903	0.215774	0.187719	0.169559	0.172966	0.214387	0.236087	0.191964	0.16642	0.18253	0.182443	0.178691	0.173757	0.175557	0.172532	0.164963	0.166527	0.16992	0.194916	0.201508	0.213429	0.220124	0.234857
	6.A.	Shift Correct	2	76	0.196196	0.196321	0.190574	0.184149	0.197281	0.19801	0.182914	0.196016	0.200408	0.217061	0.214289	0.213	0.219382	0.244354	0.239807	0.228151	0.223308	0.205989	0.214958	0.220058	0.212176	0.195743	0.194846	0.202531	0.203425	0.171271	0.161223	0.217599	0.225081	0.190455	0.165052	0.165145	0.149092	0.153858	0.173359	0.162553	0.17624	0.168522	0.173397	0.176518	0.192266	0.209542	0.228182	0.239364	0.236364
	6.A.	Shift Correct	2	77	0.213475	0.210779	0.191154	0.186359	0.21298	0.199742	0.193167	0.217419	0.216054	0.209432	0.204982	0.186374	0.200752	0.224715	0.229826	0.223463	0.223194	0.198993	0.215113	0.22425	0.230123	0.192653	0.18763	0.193872	0.196873	0.161422	0.161882	0.202935	0.211231	0.180603	0.162065	0.141335	0.130458	0.139425	0.168274	0.162231	0.14883	0.158111	0.176188	0.181358	0.189853	0.215346	0.242966	0.247923	0.249032
	6.A.	Shift Correct	2	78	0.227323	0.198559	0.173199	0.174945	0.208179	0.213299	0.201281	0.226755	0.2187	0.192865	0.18186	0.19001	0.192764	0.221545	0.214971	0.21644	0.204338	0.178558	0.192432	0.229414	0.2274	0.191419	0.186369	0.182073	0.193075	0.16151	0.170556	0.207736	0.193545	0.182483	0.155638	0.132333	0.107201	0.133981	0.153815	0.164327	0.147762	0.155289	0.176509	0.171444	0.202051	0.223927	0.243426	0.2478	0.236684
	6.A.	Shift Correct	2	79	0.237986	0.171277	0.162256	0.187219	0.20373	0.224804	0.211159	0.222001	0.208646	0.185407	0.176299	0.202894	0.209518	0.223853	0.221399	0.212412	0.183755	0.172707	0.184536	0.216496	0.218413	0.190985	0.17343	0.174817	0.178126	0.159369	0.185657	0.19716	0.182634	0.185019	0.161055	0.141992	0.121408	0.13237	0.14988	0.164587	0.164616	0.1715	0.189738	0.192578	0.20744	0.21055	0.21703	0.237005	0.206806
	6.A.	Shift Correct	2	80	0.223754	0.174172	0.18528	0.203329	0.212849	0.227997	0.20579	0.216514	0.188339	0.164407	0.174859	0.188721	0.2068	0.222803	0.223277	0.202265	0.174332	0.176073	0.181397	0.194882	0.204214	0.170792	0.167264	0.159982	0.155212	0.15928	0.167428	0.180543	0.168558	0.173406	0.165994	0.165421	0.147675	0.137219	0.153264	0.154161	0.184651	0.191194	0.200268	0.199308	0.200763	0.194162	0.213503	0.225811	0.201448
	6.A.	Shift Correct	2	81	0.206518	0.182939	0.216032	0.21759	0.215093	0.226669	0.204664	0.191677	0.170297	0.164389	0.161538	0.170246	0.201502	0.224943	0.231546	0.191276	0.166009	0.189413	0.187224	0.182636	0.177606	0.145412	0.152026	0.148444	0.15243	0.153733	0.154004	0.159887	0.158871	0.166622	0.177954	0.183737	0.170857	0.157916	0.18039	0.163805	0.179058	0.191312	0.227919	0.218832	0.192625	0.174069	0.183748	0.195886	0.186818
	6.A.	Shift Correct	2	82	0.19337	0.183954	0.203142	0.198339	0.207261	0.246175	0.206409	0.193225	0.170546	0.158658	0.153334	0.164931	0.194795	0.20951	0.203775	0.183495	0.159829	0.169826	0.164679	0.161812	0.149211	0.156871	0.15376	0.160524	0.166673	0.15817	0.155245	0.144876	0.141577	0.165298	0.192269	0.199299	0.178574	0.176804	0.186968	0.179902	0.19546	0.217442	0.245694	0.219669	0.188472	0.174975	0.167635	0.17125	0.165205
	6.A.	Shift Correct	2	83	0.166018	0.172647	0.193104	0.166539	0.219227	0.252588	0.213423	0.200046	0.188903	0.165457	0.162951	0.164225	0.176293	0.195055	0.193476	0.167594	0.163383	0.173914	0.163584	0.15842	0.153089	0.166687	0.155815	0.160687	0.189609	0.186389	0.153226	0.150651	0.155681	0.171856	0.195135	0.21996	0.198422	0.186809	0.162972	0.1831	0.215941	0.250571	0.243902	0.227833	0.218381	0.197419	0.180403	0.165163	0.145536
	6.A.	Shift Correct	2	84	0.159689	0.154677	0.169651	0.171315	0.22789	0.262682	0.220793	0.197936	0.191151	0.160912	0.166359	0.162683	0.177114	0.191878	0.17946	0.16974	0.169949	0.175245	0.167251	0.167741	0.16235	0.16357	0.172918	0.168188	0.200761	0.197876	0.170058	0.127231	0.163824	0.194684	0.203692	0.220242	0.20499	0.179894	0.159826	0.18502	0.201649	0.245008	0.246274	0.207497	0.20201	0.19707	0.176443	0.180324	0.140375
	6.A.	Shift Correct	2	85	0.150683	0.132002	0.148319	0.168279	0.231786	0.265354	0.223159	0.192397	0.190022	0.158238	0.155103	0.156632	0.181277	0.176598	0.170958	0.180642	0.176476	0.18845	0.167287	0.160334	0.164111	0.168789	0.177094	0.178325	0.196204	0.195227	0.177313	0.14392	0.157306	0.210179	0.21082	0.212943	0.204734	0.172951	0.14889	0.182185	0.206948	0.235176	0.225887	0.197705	0.191375	0.186601	0.180173	0.17064	0.162161
	6.A.	Shift Correct	2	86	0.139212	0.131668	0.13991	0.166657	0.212028	0.261449	0.234555	0.175624	0.175699	0.155679	0.169116	0.164025	0.169325	0.170752	0.17187	0.175849	0.190368	0.187761	0.162716	0.136988	0.145802	0.158841	0.182568	0.182504	0.178679	0.188178	0.169601	0.161364	0.152689	0.212944	0.214715	0.209522	0.207323	0.16884	0.153441	0.191356	0.213839	0.212389	0.197383	0.169831	0.173652	0.172326	0.174627	0.146302	0.162078
	6.A.	Shift Correct	2	87	0.145941	0.148188	0.137867	0.168294	0.191646	0.248939	0.229529	0.173023	0.162932	0.167983	0.182232	0.152363	0.147832	0.174211	0.166718	0.175824	0.191947	0.174296	0.159068	0.143068	0.15232	0.148552	0.161464	0.191358	0.182047	0.181567	0.173884	0.162744	0.135338	0.188865	0.205248	0.191872	0.201522	0.168402	0.158805	0.175109	0.187176	0.178636	0.180487	0.158968	0.149683	0.165796	0.165588	0.13949	0.144516
	6.A.	Shift Correct	2	88	0.15041	0.149693	0.137789	0.173395	0.195601	0.212858	0.20671	0.176422	0.157277	0.159666	0.180929	0.161086	0.150149	0.181369	0.169106	0.173399	0.184337	0.163369	0.164346	0.168493	0.163432	0.144162	0.159881	0.213277	0.194431	0.171653	0.177719	0.16071	0.136332	0.160506	0.193188	0.173856	0.174076	0.157422	0.181703	0.19644	0.19139	0.167182	0.193335	0.190439	0.15172	0.165091	0.161212	0.15787	0.141536
	6.A.	Shift Correct	2	89	0.146604	0.137891	0.151139	0.170495	0.172466	0.190729	0.177825	0.167792	0.139731	0.149153	0.174856	0.14283	0.151092	0.176006	0.162825	0.155308	0.156171	0.150672	0.171558	0.176921	0.183124	0.156397	0.153671	0.209102	0.191228	0.157025	0.178248	0.177963	0.161048	0.160083	0.17344	0.170267	0.152927	0.141313	0.195843	0.208911	0.206677	0.191619	0.217653	0.220387	0.168239	0.170402	0.16663	0.167013	0.152036
	6.A.	Shift Correct	2	90	0.153845	0.139358	0.173708	0.173815	0.183758	0.187584	0.141093	0.154192	0.133207	0.143761	0.155155	0.135821	0.148957	0.152898	0.17212	0.147749	0.139002	0.141207	0.155488	0.190055	0.192188	0.14523	0.148109	0.196564	0.191653	0.152127	0.188186	0.187566	0.186338	0.156821	0.168486	0.155063	0.134821	0.14343	0.156706	0.206682	0.21297	0.228446	0.21985	0.243593	0.196819	0.175991	0.158869	0.157505	0.150483
	6.A.	Shift Correct	2	91	0.180731	0.172995	0.177193	0.169176	0.199299	0.164095	0.13223	0.145974	0.147245	0.144303	0.145296	0.137572	0.13149	0.150686	0.172628	0.149265	0.131511	0.128497	0.138557	0.201083	0.197677	0.157187	0.151101	0.18684	0.18757	0.164271	0.200947	0.19281	0.196908	0.172665	0.151962	0.128605	0.130454	0.132769	0.142726	0.180148	0.221176	0.249148	0.232271	0.255047	0.222133	0.170034	0.150917	0.153473	0.142966
	6.A.	Shift Correct	2	92	0.196586	0.202086	0.186528	0.173271	0.189734	0.144504	0.140251	0.158174	0.165385	0.163835	0.155679	0.140334	0.129582	0.152607	0.166321	0.122727	0.129834	0.141992	0.152187	0.196886	0.208198	0.158346	0.1561	0.160075	0.161676	0.19977	0.204773	0.206562	0.210939	0.174574	0.145604	0.118273	0.148731	0.125779	0.132879	0.177463	0.228968	0.262872	0.246537	0.251921	0.222576	0.162149	0.129004	0.141291	0.12907
	6.A.	Shift Correct	2	93	0.212501	0.204196	0.184048	0.167922	0.19066	0.14748	0.14166	0.162869	0.169076	0.161231	0.151255	0.143255	0.152309	0.164091	0.149778	0.119549	0.141333	0.156233	0.17446	0.194618	0.187258	0.158487	0.158451	0.147864	0.163954	0.174414	0.190735	0.21235	0.206611	0.172201	0.14427	0.122703	0.162669	0.119292	0.129668	0.171528	0.221902	0.247642	0.241911	0.243617	0.229213	0.15864	0.115998	0.132037	0.117623
	6.A.	Shift Correct	2	94	0.195325	0.200839	0.182729	0.172613	0.18992	0.154134	0.148035	0.155296	0.167063	0.174026	0.150857	0.151735	0.158002	0.161034	0.148814	0.125488	0.128042	0.163986	0.174826	0.168206	0.155732	0.160247	0.160158	0.161496	0.166035	0.151647	0.166073	0.22231	0.196013	0.173658	0.155848	0.137341	0.151625	0.121782	0.127365	0.1638	0.193025	0.234494	0.217039	0.198392	0.210803	0.166609	0.117024	0.115925	0.118185
	6.A.	Shift Correct	2	95	0.192024	0.201988	0.178304	0.169714	0.189783	0.158754	0.136684	0.138078	0.176303	0.173537	0.15303	0.146609	0.189355	0.166831	0.158683	0.135323	0.142704	0.156163	0.144257	0.137239	0.149804	0.165386	0.184393	0.173942	0.161439	0.150729	0.173669	0.222414	0.205199	0.173651	0.160394	0.147229	0.161218	0.137835	0.134694	0.163606	0.186049	0.214295	0.181174	0.165715	0.176179	0.169291	0.133887	0.118249	0.138637
	6.A.	Shift Correct	2	96	0.181575	0.200047	0.171851	0.185997	0.182843	0.167453	0.126305	0.137893	0.181369	0.175891	0.15085	0.146398	0.191865	0.171867	0.160617	0.152429	0.130643	0.136979	0.117891	0.125154	0.132136	0.180725	0.188054	0.153864	0.180669	0.143448	0.177736	0.201303	0.212852	0.172138	0.176751	0.154793	0.16103	0.163249	0.139131	0.159566	0.183443	0.204715	0.165531	0.159674	0.158778	0.169779	0.161179	0.146933	0.153571
	6.A.	Shift Correct	2	97	0.165511	0.192145	0.156497	0.166987	0.19693	0.170966	0.13459	0.131728	0.171823	0.15975	0.141685	0.125536	0.168611	0.187551	0.165482	0.156379	0.114336	0.132079	0.113204	0.125805	0.124113	0.165516	0.169484	0.164618	0.178261	0.172656	0.177714	0.200801	0.196271	0.172805	0.163217	0.153714	0.172426	0.190098	0.151588	0.156157	0.174776	0.191831	0.163074	0.173288	0.153908	0.17874	0.168399	0.1545	0.14721
	6.A.	Shift Correct	2	98	0.149526	0.177242	0.142881	0.158071	0.196186	0.180751	0.143015	0.133237	0.153672	0.138364	0.116331	0.120698	0.14382	0.184019	0.170822	0.152042	0.146582	0.119831	0.128632	0.135237	0.112275	0.133418	0.141392	0.166154	0.192535	0.185174	0.209383	0.216083	0.205139	0.180642	0.160598	0.168636	0.195066	0.204748	0.167619	0.162318	0.164444	0.17616	0.166182	0.171077	0.162858	0.18577	0.180855	0.167666	0.146326
	6.A.	Shift Correct	2	99	0.144143	0.15604	0.15382	0.17428	0.199991	0.175882	0.132893	0.164372	0.172943	0.139505	0.102835	0.121683	0.134534	0.179224	0.169661	0.151924	0.153857	0.122474	0.130304	0.134835	0.132154	0.147831	0.148446	0.176338	0.196638	0.19192	0.222214	0.218532	0.197417	0.174877	0.162107	0.196013	0.206256	0.203167	0.189464	0.163352	0.150446	0.156529	0.158941	0.174354	0.17783	0.171571	0.180146	0.188419	0.159067
	6.A.	Shift Correct	2	100	0.149987	0.132159	0.1408	0.200341	0.201981	0.183183	0.144659	0.195971	0.18832	0.145419	0.108314	0.114024	0.152016	0.191471	0.164885	0.161774	0.154965	0.140527	0.12891	0.14683	0.13934	0.148975	0.137532	0.165558	0.177784	0.181842	0.22361	0.203228	0.185686	0.190135	0.173787	0.196718	0.196739	0.203173	0.207899	0.176087	0.135557	0.166252	0.159387	0.162641	0.178095	0.150909	0.149856	0.180824	0.181362
	6.A.	Shift Correct	3	1	0.250134	0.250601	0.243541	0.234117	0.223614	0.215673	0.210466	0.205806	0.201629	0.198503	0.196242	0.194243	0.192255	0.190376	0.188793	0.184268	0.173864	0.170984	0.166912	0.159757	0.155604	0.153624	0.151864	0.14303	0.140663	0.144304	0.148692	0.150715	0.149538	0.147046	0.144473	0.143673	0.150537	0.151196	0.14825	0.145615	0.143537	0.142059	0.141391	0.14193	0.143902	0.146875	0.149815	0.151095	0.155788
	6.A.	Shift Correct	3	2	0.223393	0.211851	0.20613	0.201641	0.196054	0.187665	0.181201	0.177284	0.175674	0.175524	0.173913	0.171006	0.16808	0.165187	0.162116	0.158884	0.155756	0.152637	0.149396	0.146937	0.142939	0.138294	0.134485	0.131648	0.130607	0.131537	0.132951	0.132993	0.133422	0.136331	0.139433	0.142622	0.145263	0.145157	0.145197	0.149287	0.155674	0.171654	0.179998	0.18734	0.194606	0.201049	0.206421	0.210618	0.213393
	6.A.	Shift Correct	3	3	0.1956	0.184492	0.173993	0.162201	0.152513	0.144939	0.14336	0.14207	0.142223	0.143292	0.144489	0.144985	0.144374	0.143872	0.145047	0.147187	0.149052	0.149571	0.148028	0.145574	0.142884	0.139397	0.136533	0.134642	0.133437	0.134019	0.136525	0.139147	0.141791	0.144863	0.14858	0.153468	0.15853	0.161721	0.165144	0.169176	0.173727	0.178059	0.182531	0.189686	0.196252	0.210256	0.216165	0.221435	0.22539
	6.A.	Shift Correct	3	4	0.205637	0.203107	0.199653	0.194949	0.189455	0.184036	0.179628	0.176754	0.173392	0.169325	0.165885	0.163171	0.160985	0.159459	0.159124	0.160141	0.162058	0.164216	0.166101	0.16751	0.168535	0.170032	0.169397	0.168884	0.167772	0.167475	0.168045	0.169385	0.171553	0.174562	0.178525	0.184471	0.195993	0.207263	0.216603	0.226304	0.236173	0.239552	0.236634	0.243147	0.247331	0.24855	0.249055	0.249362	0.249393
	6.A.	Shift Correct	3	5	0.219481	0.217979	0.21513	0.211626	0.207419	0.200291	0.194796	0.192374	0.191945	0.187936	0.181822	0.175904	0.17048	0.169851	0.171524	0.177304	0.186743	0.190512	0.191506	0.190989	0.18994	0.188854	0.187825	0.186536	0.182001	0.183179	0.192856	0.197598	0.202161	0.207383	0.213332	0.219869	0.226768	0.23387	0.241571	0.250585	0.259041	0.264471	0.267292	0.268728	0.269524	0.269968	0.271147	0.26711	0.259097
	6.A.	Shift Correct	3	6	0.205816	0.206984	0.207543	0.20628	0.202974	0.198023	0.192186	0.187161	0.18659	0.19021	0.191583	0.190297	0.192476	0.19893	0.202242	0.200074	0.193555	0.193129	0.193987	0.195001	0.195527	0.195669	0.196147	0.203587	0.207334	0.211165	0.217763	0.22636	0.236674	0.243531	0.24573	0.244933	0.247093	0.249575	0.251493	0.25104	0.245222	0.245179	0.247556	0.249577	0.250517	0.250216	0.248765	0.246286	0.24254
	6.A.	Shift Correct	3	7	0.175189	0.183282	0.198806	0.209591	0.196282	0.192727	0.194069	0.196445	0.19989	0.204721	0.211299	0.219463	0.227211	0.232242	0.232246	0.223839	0.218239	0.21682	0.217252	0.218568	0.220323	0.222149	0.223615	0.224323	0.224138	0.223512	0.223307	0.224714	0.241116	0.249111	0.249705	0.24957	0.248955	0.248006	0.246892	0.245845	0.245005	0.243866	0.242009	0.239615	0.236847	0.23371	0.230128	0.225929	0.220818
	6.A.	Shift Correct	3	8	0.152874	0.157306	0.160369	0.161471	0.16805	0.173874	0.182253	0.192682	0.203206	0.214433	0.222701	0.226444	0.230166	0.234679	0.238245	0.240881	0.242671	0.243257	0.241874	0.242527	0.24829	0.250748	0.251405	0.248492	0.242617	0.244694	0.246175	0.247109	0.249745	0.252737	0.255869	0.259069	0.252262	0.249728	0.247135	0.24385	0.240368	0.236909	0.233292	0.229412	0.225275	0.220976	0.216683	0.212636	0.209143
	6.A.	Shift Correct	3	9	0.151768	0.157952	0.168983	0.176659	0.185482	0.195671	0.206877	0.218168	0.227663	0.234138	0.238319	0.240861	0.249884	0.254335	0.254547	0.257411	0.26362	0.267634	0.270759	0.273692	0.276041	0.276395	0.273351	0.273416	0.271911	0.269793	0.267379	0.265009	0.262059	0.258086	0.254701	0.252868	0.252118	0.251285	0.249559	0.246403	0.241879	0.236609	0.23118	0.225923	0.221021	0.216602	0.212736	0.209434	0.20671
	6.A.	Shift Correct	3	10	0.195465	0.20192	0.205474	0.207074	0.210579	0.220825	0.231822	0.241743	0.252111	0.256999	0.261341	0.265393	0.269151	0.272479	0.274989	0.276186	0.276269	0.275989	0.27571	0.275433	0.275413	0.276748	0.278149	0.278242	0.27755	0.276566	0.274818	0.261492	0.250518	0.251018	0.253825	0.259869	0.264001	0.262361	0.256761	0.251062	0.245466	0.239884	0.234573	0.22974	0.225131	0.220796	0.224367	0.219711	0.21502
	6.A.	Shift Correct	3	11	0.229852	0.229428	0.224732	0.227249	0.233082	0.238119	0.243051	0.247949	0.2523	0.255741	0.258303	0.260217	0.261743	0.263203	0.265213	0.268819	0.270075	0.267562	0.265313	0.263496	0.261796	0.259567	0.256894	0.256455	0.257033	0.257044	0.256061	0.254967	0.254741	0.256205	0.259709	0.263318	0.263646	0.262222	0.260674	0.261537	0.263892	0.262209	0.255707	0.253908	0.252669	0.250244	0.245101	0.238092	0.23216
	6.A.	Shift Correct	3	12	0.25845	0.25865	0.259127	0.259966	0.261623	0.263349	0.259622	0.256177	0.253114	0.250144	0.24725	0.244596	0.242089	0.239614	0.237264	0.234887	0.232399	0.230809	0.229965	0.229156	0.225414	0.219644	0.212287	0.204516	0.198546	0.194131	0.190584	0.192837	0.193649	0.196736	0.206179	0.216786	0.228049	0.239264	0.249488	0.258883	0.267939	0.27555	0.278719	0.27869	0.27937	0.279692	0.279659	0.28134	0.290856
	6.A.	Shift Correct	3	13	0.255557	0.258497	0.263749	0.26612	0.266607	0.265078	0.261992	0.258093	0.253963	0.250045	0.246527	0.243097	0.231316	0.227048	0.219063	0.208198	0.205815	0.200083	0.196634	0.20008	0.198728	0.194812	0.187174	0.182544	0.180359	0.17941	0.179831	0.180115	0.18015	0.186352	0.1936	0.201273	0.2116	0.225498	0.244441	0.261922	0.2669	0.270853	0.273703	0.274795	0.274972	0.272973	0.27134	0.275974	0.28869
	6.A.	Shift Correct	3	14	0.259926	0.261528	0.260482	0.257661	0.255588	0.25702	0.254962	0.249423	0.243048	0.237371	0.232218	0.22662	0.220136	0.213095	0.205391	0.196109	0.165698	0.162635	0.16232	0.162584	0.162464	0.161891	0.160957	0.159316	0.157066	0.156662	0.160714	0.165012	0.170177	0.175498	0.181429	0.190202	0.204783	0.217941	0.227408	0.24049	0.249209	0.253718	0.258287	0.263001	0.266863	0.271177	0.276769	0.28455	0.296393
	6.A.	Shift Correct	3	15	0.260437	0.259268	0.257331	0.254505	0.251903	0.250093	0.24402	0.234861	0.228266	0.224923	0.221778	0.213936	0.204566	0.182167	0.174155	0.168058	0.162056	0.157515	0.154681	0.153622	0.150212	0.149438	0.150172	0.147637	0.14859	0.152966	0.158564	0.163085	0.167978	0.173275	0.178643	0.186268	0.199727	0.213933	0.224841	0.232434	0.237388	0.239998	0.241251	0.245865	0.248071	0.253575	0.263092	0.272598	0.282037
	6.A.	Shift Correct	3	16	0.275966	0.275567	0.27071	0.252031	0.234161	0.220228	0.212664	0.207094	0.200442	0.192365	0.183549	0.174632	0.165836	0.157141	0.147514	0.135084	0.129472	0.125253	0.121873	0.119485	0.118492	0.120037	0.124062	0.124363	0.12971	0.13517	0.140581	0.151624	0.150454	0.153714	0.158541	0.164991	0.176973	0.189495	0.199332	0.205944	0.209035	0.207544	0.206708	0.207481	0.208463	0.216768	0.222311	0.229254	0.238564
	6.A.	Shift Correct	3	17	0.26673	0.263437	0.257462	0.233389	0.220633	0.209775	0.201874	0.196052	0.187681	0.175249	0.164982	0.156044	0.147162	0.137905	0.128371	0.119088	0.110978	0.104776	0.0997085	0.0991302	0.101751	0.104769	0.112306	0.115179	0.117663	0.120451	0.123878	0.128014	0.13578	0.14784	0.162895	0.17594	0.185405	0.192665	0.197603	0.199389	0.198278	0.196401	0.195581	0.195918	0.197096	0.199298	0.204904	0.213534	0.222296
	6.A.	Shift Correct	3	18	0.223735	0.212726	0.205585	0.199882	0.193556	0.180983	0.170209	0.161586	0.153085	0.145783	0.140193	0.134685	0.125521	0.117689	0.117118	0.109817	0.110462	0.117934	0.124504	0.129989	0.135254	0.144815	0.157962	0.16358	0.163544	0.157359	0.153279	0.155225	0.163583	0.171785	0.17828	0.182872	0.186198	0.192567	0.198028	0.198621	0.194299	0.191792	0.189713	0.190774	0.19217	0.195676	0.200932	0.20449	0.204639
	6.A.	Shift Correct	3	19	0.213649	0.203906	0.19974	0.195412	0.189997	0.184042	0.177639	0.170226	0.158879	0.142112	0.136527	0.135668	0.132032	0.130458	0.129814	0.130232	0.130143	0.129304	0.126853	0.134485	0.14305	0.147914	0.165622	0.174607	0.176606	0.180414	0.183418	0.183789	0.186076	0.187086	0.188475	0.190514	0.193472	0.197404	0.201683	0.204839	0.205068	0.202413	0.197739	0.19658	0.200902	0.208341	0.209727	0.212951	0.218282
	6.A.	Shift Correct	3	20	0.174603	0.17902	0.178502	0.175965	0.170438	0.173015	0.174207	0.173668	0.171508	0.168035	0.16367	0.158405	0.145695	0.144959	0.145677	0.141625	0.143946	0.162431	0.165858	0.166856	0.170438	0.17314	0.175105	0.177576	0.179168	0.174701	0.163844	0.153422	0.152379	0.152906	0.151488	0.14432	0.147862	0.149596	0.148677	0.151921	0.159371	0.167843	0.177047	0.185274	0.191804	0.198179	0.202474	0.206919	0.210554
	6.A.	Shift Correct	3	21	0.171986	0.175045	0.179726	0.18331	0.183171	0.180615	0.177283	0.171939	0.165667	0.161676	0.159514	0.153696	0.148821	0.148686	0.151774	0.15613	0.16104	0.167065	0.173066	0.175518	0.173592	0.168067	0.161957	0.162527	0.167801	0.162341	0.155796	0.142554	0.140015	0.138999	0.136733	0.132949	0.131529	0.136166	0.146252	0.158968	0.16732	0.178562	0.188826	0.196327	0.200039	0.201055	0.206592	0.213109	0.216471
	6.A.	Shift Correct	3	22	0.163839	0.177225	0.184928	0.186924	0.185781	0.182768	0.179055	0.175757	0.173011	0.168213	0.169068	0.162202	0.15077	0.148744	0.168358	0.177981	0.17992	0.17605	0.180948	0.181569	0.163161	0.148068	0.141557	0.13328	0.131118	0.130342	0.131157	0.130065	0.128848	0.132481	0.136827	0.141018	0.147527	0.152504	0.157506	0.166302	0.177439	0.187228	0.206636	0.220725	0.226632	0.222383	0.22593	0.228297	0.228012
	6.A.	Shift Correct	3	23	0.180941	0.184419	0.187073	0.187765	0.185843	0.18169	0.178328	0.179483	0.179232	0.176204	0.169554	0.160923	0.153456	0.149641	0.153028	0.158791	0.171583	0.190758	0.184074	0.179532	0.162569	0.145902	0.134281	0.12799	0.126412	0.126396	0.1272	0.133578	0.144071	0.155565	0.168925	0.174655	0.182217	0.18972	0.195665	0.202061	0.207052	0.212128	0.218512	0.23405	0.235199	0.243982	0.248823	0.246887	0.244443
	6.A.	Shift Correct	3	24	0.187002	0.189962	0.192877	0.195427	0.194126	0.18743	0.174722	0.174131	0.179751	0.179687	0.174796	0.168402	0.160352	0.15367	0.149491	0.149887	0.16573	0.173501	0.174547	0.17446	0.171185	0.164589	0.157378	0.151172	0.145545	0.139658	0.140444	0.146187	0.149096	0.152302	0.158663	0.178805	0.183917	0.190551	0.200589	0.203449	0.208809	0.216015	0.22308	0.228476	0.229723	0.235101	0.241841	0.24197	0.240073
	6.A.	Shift Correct	3	25	0.186597	0.192291	0.199041	0.210426	0.209233	0.195718	0.185237	0.176252	0.168724	0.161113	0.156577	0.155569	0.15742	0.153406	0.147637	0.152782	0.161048	0.175788	0.180668	0.18788	0.190033	0.190661	0.192375	0.19316	0.190325	0.185548	0.181511	0.179886	0.189128	0.19338	0.196434	0.200102	0.187931	0.194961	0.203563	0.212799	0.219049	0.215174	0.213234	0.223442	0.223511	0.228789	0.229823	0.22794	0.23359
	6.A.	Shift Correct	3	26	0.195572	0.201281	0.205837	0.207095	0.21072	0.206251	0.20281	0.193332	0.183961	0.176463	0.170606	0.1668	0.163105	0.163282	0.164328	0.165625	0.169538	0.179867	0.183129	0.184977	0.191162	0.196967	0.20612	0.21213	0.21365	0.209992	0.204152	0.198767	0.195964	0.198038	0.204388	0.20911	0.213795	0.214742	0.218329	0.221192	0.221003	0.21847	0.220861	0.226451	0.214927	0.217742	0.225996	0.232045	0.237909
	6.A.	Shift Correct	3	27	0.204286	0.219586	0.228338	0.234613	0.232344	0.223442	0.211738	0.199822	0.192759	0.176984	0.160823	0.149697	0.150193	0.152104	0.162316	0.173209	0.182593	0.189908	0.194642	0.19888	0.208401	0.220187	0.225729	0.233423	0.240765	0.230419	0.221783	0.211053	0.207413	0.215058	0.213275	0.210747	0.207321	0.203713	0.223467	0.22864	0.224484	0.217853	0.209209	0.200022	0.204318	0.205244	0.207852	0.211534	0.214775
	6.A.	Shift Correct	3	28	0.225506	0.23665	0.246664	0.244928	0.238995	0.232099	0.220171	0.216841	0.200882	0.184497	0.164261	0.158426	0.160617	0.167467	0.175561	0.18507	0.198618	0.206953	0.216933	0.227636	0.236247	0.242137	0.245417	0.246515	0.25125	0.252194	0.248263	0.243873	0.256508	0.244996	0.237168	0.227143	0.215734	0.211216	0.210921	0.212597	0.210919	0.205983	0.199906	0.192874	0.185728	0.182009	0.181061	0.181592	0.183547
	6.A.	Shift Correct	3	29	0.237128	0.243918	0.248891	0.250094	0.244066	0.238549	0.227805	0.210603	0.204685	0.199198	0.193381	0.187746	0.192997	0.198518	0.204976	0.21752	0.23043	0.239224	0.246133	0.253671	0.263526	0.269377	0.272842	0.273304	0.273347	0.27162	0.270347	0.262827	0.257865	0.253866	0.249309	0.246969	0.239157	0.225899	0.208534	0.19972	0.193067	0.188097	0.183427	0.171702	0.18385	0.185084	0.181028	0.174277	0.16796
	6.A.	Shift Correct	3	30	0.24939	0.249951	0.253293	0.255147	0.252066	0.246703	0.241901	0.236787	0.229675	0.208032	0.204278	0.209328	0.218726	0.228105	0.238702	0.25073	0.263027	0.271987	0.280146	0.287799	0.293501	0.294555	0.289923	0.292833	0.293172	0.287533	0.279819	0.273865	0.266966	0.256817	0.244568	0.230623	0.213391	0.19709	0.185813	0.178354	0.176197	0.195798	0.20244	0.203558	0.209885	0.208234	0.187156	0.181626	0.181373
	6.A.	Shift Correct	3	31	0.250801	0.252561	0.252441	0.245835	0.233497	0.231893	0.22234	0.21934	0.219318	0.218574	0.222411	0.222267	0.230807	0.242109	0.248595	0.284529	0.291366	0.296656	0.302645	0.303761	0.302552	0.309988	0.308833	0.31315	0.302429	0.284432	0.271077	0.25989	0.25119	0.248067	0.2401	0.230042	0.218134	0.204865	0.191969	0.18171	0.177207	0.181082	0.189096	0.194452	0.199139	0.205562	0.20997	0.210334	0.203834
	6.A.	Shift Correct	3	32	0.241871	0.250818	0.250058	0.245705	0.237133	0.245167	0.245713	0.246571	0.248322	0.256995	0.277847	0.269594	0.254477	0.252349	0.255317	0.29444	0.299855	0.297742	0.294607	0.296647	0.301886	0.305566	0.316877	0.303031	0.291952	0.286364	0.267409	0.235744	0.234262	0.235138	0.231941	0.226862	0.220175	0.207028	0.191151	0.179481	0.176285	0.180373	0.190405	0.195016	0.217822	0.22652	0.237788	0.239316	0.237931
	6.A.	Shift Correct	3	33	0.235601	0.241662	0.24748	0.250914	0.253533	0.255673	0.257155	0.258539	0.259585	0.258799	0.278123	0.283555	0.275679	0.26955	0.277005	0.277093	0.282171	0.288988	0.302417	0.322091	0.308843	0.299364	0.299813	0.298174	0.280966	0.260263	0.241775	0.228779	0.216007	0.204478	0.202342	0.200754	0.195095	0.180848	0.16662	0.17575	0.175931	0.17877	0.185627	0.197459	0.216325	0.233078	0.243662	0.249142	0.250736
	6.A.	Shift Correct	3	34	0.244856	0.24871	0.249791	0.248197	0.246029	0.24454	0.246445	0.240288	0.235763	0.246273	0.260848	0.26843	0.246515	0.236827	0.242386	0.260273	0.26229	0.265241	0.273215	0.280806	0.283594	0.27547	0.277322	0.272018	0.253227	0.216136	0.178436	0.165509	0.155179	0.145048	0.138817	0.1272	0.114679	0.10208	0.10607	0.120025	0.13463	0.150021	0.164899	0.18247	0.207572	0.225806	0.24086	0.25411	0.263515
	6.A.	Shift Correct	3	35	0.235242	0.240958	0.242412	0.237519	0.232251	0.229772	0.231657	0.228456	0.228096	0.230873	0.232586	0.231292	0.225971	0.228603	0.23458	0.245656	0.25679	0.259846	0.261431	0.262142	0.26546	0.267271	0.255142	0.238035	0.214684	0.17701	0.158315	0.141984	0.129126	0.119005	0.110687	0.106364	0.0887926	0.0848379	0.0926186	0.105001	0.119557	0.133942	0.148077	0.165834	0.191361	0.230784	0.244325	0.254342	0.26233
	6.A.	Shift Correct	3	36	0.239098	0.236736	0.235923	0.227793	0.218832	0.209085	0.206505	0.211315	0.2181	0.215295	0.210225	0.203996	0.21701	0.219787	0.236432	0.243135	0.248294	0.249451	0.258923	0.267139	0.269425	0.250866	0.227665	0.199476	0.181539	0.165002	0.147825	0.132066	0.120204	0.113496	0.112908	0.108863	0.105667	0.103678	0.0998229	0.103701	0.114909	0.128429	0.140196	0.151727	0.192176	0.218529	0.23705	0.250989	0.260297
	6.A.	Shift Correct	3	37	0.216632	0.217057	0.203247	0.198189	0.207971	0.191209	0.182089	0.181755	0.191516	0.198914	0.203463	0.213538	0.231027	0.247217	0.263324	0.267604	0.261171	0.253746	0.249043	0.243647	0.231897	0.208459	0.183137	0.150907	0.153062	0.149945	0.154393	0.148934	0.13435	0.125108	0.119207	0.11766	0.12112	0.125431	0.127085	0.122415	0.125647	0.136487	0.153066	0.177947	0.201335	0.220778	0.237173	0.252162	0.263687
	6.A.	Shift Correct	3	38	0.21767	0.213909	0.205759	0.192648	0.183613	0.176289	0.169364	0.18232	0.187723	0.195141	0.20793	0.234398	0.242831	0.23899	0.235977	0.230518	0.228451	0.225329	0.226255	0.223043	0.213962	0.182804	0.17376	0.16696	0.162664	0.156658	0.154049	0.14048	0.137964	0.136002	0.135061	0.123985	0.125654	0.126268	0.12538	0.129639	0.128879	0.143141	0.158779	0.191355	0.210647	0.226101	0.239899	0.255856	0.26754
	6.A.	Shift Correct	3	39	0.230886	0.236427	0.222834	0.210037	0.203758	0.196987	0.185663	0.177712	0.17818	0.191519	0.208867	0.222671	0.22849	0.225076	0.217707	0.211179	0.202028	0.186687	0.17514	0.180417	0.189436	0.195184	0.193292	0.187012	0.173687	0.159591	0.140132	0.114032	0.117782	0.116313	0.11591	0.116058	0.114971	0.131696	0.139231	0.148243	0.151701	0.158319	0.177263	0.2047	0.221004	0.230641	0.242713	0.245587	0.248885
	6.A.	Shift Correct	3	40	0.260696	0.251072	0.236581	0.219433	0.204119	0.191281	0.19118	0.184142	0.190137	0.198491	0.207447	0.213591	0.218735	0.215664	0.213871	0.200355	0.179813	0.165528	0.165539	0.170195	0.176129	0.178379	0.176893	0.174631	0.166908	0.156671	0.147811	0.136367	0.122087	0.123279	0.128307	0.133505	0.138423	0.148797	0.162185	0.170975	0.177186	0.185413	0.207373	0.206353	0.222663	0.236383	0.246904	0.242575	0.242651
	6.A.	Shift Correct	3	41	0.251569	0.246091	0.226561	0.215342	0.20597	0.186327	0.183552	0.188547	0.191722	0.192604	0.194248	0.196885	0.202471	0.218541	0.208254	0.191026	0.176234	0.161817	0.163582	0.16487	0.176493	0.185095	0.190985	0.193001	0.18878	0.17262	0.158703	0.145745	0.134515	0.129591	0.132389	0.132423	0.13698	0.147984	0.157598	0.166516	0.178628	0.188065	0.200586	0.211371	0.224291	0.23677	0.247358	0.246689	0.243757
	6.A.	Shift Correct	3	42	0.235696	0.236069	0.232982	0.219253	0.19929	0.193443	0.193055	0.191349	0.176995	0.160579	0.155227	0.159633	0.172892	0.182613	0.185193	0.183411	0.182158	0.18404	0.184127	0.185028	0.194172	0.207071	0.221324	0.231404	0.221836	0.194472	0.164359	0.157213	0.153814	0.151543	0.147379	0.152245	0.143754	0.140955	0.152077	0.1677	0.174321	0.190049	0.203725	0.207856	0.218163	0.230787	0.229464	0.227288	0.232262
	6.A.	Shift Correct	3	43	0.234492	0.239411	0.237736	0.235492	0.218951	0.210589	0.202525	0.192294	0.175108	0.155867	0.144918	0.151015	0.159631	0.173871	0.193475	0.200604	0.203556	0.208453	0.224259	0.232734	0.229081	0.251308	0.256103	0.256042	0.24815	0.224178	0.19659	0.184867	0.18133	0.18808	0.196447	0.192294	0.176702	0.163501	0.162306	0.167388	0.173741	0.186029	0.198415	0.21916	0.220831	0.214274	0.205937	0.213479	0.211126
	6.A.	Shift Correct	3	44	0.24617	0.245074	0.245929	0.247266	0.239467	0.227369	0.217279	0.209794	0.197683	0.181757	0.172481	0.167449	0.171411	0.191186	0.206159	0.212096	0.220357	0.229009	0.23339	0.238385	0.25555	0.262606	0.274627	0.279826	0.281542	0.272137	0.24798	0.236243	0.22566	0.232762	0.228513	0.212036	0.183848	0.160693	0.145623	0.149657	0.153632	0.156728	0.166842	0.170901	0.191336	0.207717	0.215291	0.216107	0.209729
	6.A.	Shift Correct	3	45	0.266295	0.262411	0.256548	0.23822	0.234568	0.230312	0.227839	0.207975	0.202383	0.198411	0.190815	0.185724	0.180536	0.192294	0.215245	0.219787	0.223324	0.229167	0.237243	0.239422	0.261125	0.2688	0.280932	0.278891	0.282231	0.29131	0.286457	0.272976	0.272911	0.264147	0.245405	0.212071	0.179744	0.157499	0.152363	0.145122	0.154719	0.167551	0.166816	0.171206	0.182867	0.198207	0.211987	0.217108	0.202903
	6.A.	Shift Correct	3	46	0.247993	0.242303	0.229435	0.216679	0.21826	0.21764	0.210955	0.203847	0.203298	0.21446	0.208601	0.201144	0.182801	0.17718	0.186234	0.193874	0.206481	0.216399	0.22094	0.234103	0.249393	0.268143	0.29033	0.298965	0.30962	0.315619	0.31614	0.309738	0.296716	0.276754	0.251771	0.212488	0.183108	0.173637	0.166426	0.162969	0.167619	0.1775	0.185678	0.189082	0.177546	0.193818	0.210086	0.222329	0.229265
	6.A.	Shift Correct	3	47	0.218944	0.211535	0.206547	0.193557	0.196159	0.190318	0.187288	0.186866	0.19892	0.224772	0.239575	0.227321	0.209721	0.200097	0.19327	0.199759	0.205626	0.20681	0.212884	0.228082	0.238444	0.264703	0.289494	0.302328	0.311539	0.315996	0.319853	0.278454	0.273198	0.268656	0.252132	0.214558	0.189074	0.170328	0.173919	0.178126	0.176021	0.178194	0.189156	0.197865	0.192785	0.196172	0.213342	0.229399	0.241305
	6.A.	Shift Correct	3	48	0.184261	0.183178	0.178908	0.177792	0.179863	0.181454	0.176121	0.177956	0.204494	0.229982	0.256472	0.261773	0.255428	0.246538	0.221623	0.225978	0.213639	0.203196	0.205228	0.209392	0.21466	0.226952	0.256568	0.267366	0.252668	0.259127	0.274258	0.257248	0.235536	0.219862	0.212579	0.196446	0.188	0.171291	0.170019	0.165441	0.17714	0.165878	0.176108	0.188249	0.195895	0.198276	0.218901	0.236613	0.248892
	6.A.	Shift Correct	3	49	0.152355	0.146733	0.143881	0.140352	0.141336	0.140577	0.145373	0.17654	0.216994	0.231684	0.250386	0.259889	0.264339	0.280508	0.278908	0.250135	0.215415	0.197398	0.196042	0.202267	0.189088	0.189869	0.192418	0.177925	0.193986	0.177121	0.1692	0.179341	0.190734	0.192459	0.194899	0.193421	0.181472	0.16123	0.145054	0.156816	0.17095	0.168061	0.169095	0.1995	0.20622	0.203676	0.199159	0.219655	0.22824
	6.A.	Shift Correct	3	50	0.142251	0.130422	0.111297	0.112486	0.113364	0.116388	0.144059	0.171853	0.19547	0.224019	0.248505	0.255057	0.258691	0.262299	0.263349	0.26766	0.231136	0.210964	0.195421	0.191333	0.187503	0.18106	0.169476	0.151631	0.147027	0.148814	0.152532	0.153167	0.160148	0.177782	0.181644	0.180733	0.172055	0.148486	0.135954	0.147625	0.157898	0.16535	0.184281	0.191167	0.192597	0.191583	0.189402	0.194004	0.209583
	6.A.	Shift Correct	3	51	0.120488	0.13727	0.130402	0.125141	0.128639	0.135824	0.152275	0.175452	0.195286	0.228732	0.25481	0.262504	0.268883	0.27062	0.283744	0.289253	0.260359	0.230191	0.20273	0.193563	0.17644	0.157974	0.14826	0.136143	0.123094	0.112322	0.106743	0.115121	0.129161	0.153219	0.158522	0.141367	0.132726	0.115004	0.1321	0.148463	0.151903	0.170302	0.185153	0.19216	0.192033	0.188124	0.188244	0.188158	0.191434
	6.A.	Shift Correct	3	52	0.124686	0.123915	0.130817	0.142949	0.131277	0.148133	0.169915	0.195437	0.202996	0.236591	0.271244	0.286771	0.314555	0.324519	0.320723	0.30929	0.292175	0.240886	0.210933	0.197958	0.174515	0.148003	0.127439	0.120547	0.0960733	0.07517	0.0709929	0.0663456	0.0768815	0.107553	0.135764	0.133243	0.120871	0.122817	0.153072	0.161661	0.166024	0.1874	0.200623	0.202359	0.186444	0.177092	0.195662	0.204947	0.210122
	6.A.	Shift Correct	3	53	0.126547	0.138775	0.150461	0.150861	0.145537	0.159925	0.176398	0.198247	0.212966	0.229456	0.259884	0.290734	0.305783	0.320823	0.331107	0.321272	0.304815	0.253895	0.217638	0.195773	0.186019	0.168177	0.118513	0.0897038	0.0790098	0.0667909	0.0595945	0.0597545	0.0769126	0.0880137	0.101154	0.119715	0.133994	0.152078	0.177287	0.200405	0.212855	0.216384	0.223583	0.216851	0.20795	0.194257	0.203035	0.210379	0.199229
	6.A.	Shift Correct	3	54	0.142092	0.142358	0.139015	0.134589	0.135368	0.146111	0.162031	0.182457	0.198435	0.214815	0.237926	0.266692	0.293596	0.316556	0.318588	0.310371	0.296502	0.253997	0.224421	0.204085	0.199952	0.187758	0.141755	0.107114	0.0911059	0.0885132	0.080048	0.0782016	0.0837949	0.0870037	0.0869268	0.106799	0.142665	0.174373	0.2028	0.225741	0.232291	0.230074	0.234404	0.239653	0.238627	0.220653	0.220263	0.222943	0.218461
	6.A.	Shift Correct	3	55	0.15158	0.1419	0.133546	0.133968	0.137311	0.118617	0.15116	0.169645	0.188079	0.203249	0.219842	0.246686	0.288375	0.284446	0.295104	0.288602	0.271386	0.24241	0.207697	0.201936	0.184689	0.173296	0.162137	0.140398	0.122124	0.117194	0.0996279	0.0970558	0.0946041	0.0911027	0.109945	0.121201	0.149325	0.187763	0.21076	0.233952	0.222815	0.224961	0.237469	0.240316	0.225116	0.213352	0.215965	0.22307	0.222879
	6.A.	Shift Correct	3	56	0.16459	0.152177	0.15186	0.150037	0.135215	0.120946	0.133065	0.152487	0.169969	0.18772	0.194871	0.225025	0.261757	0.275245	0.291109	0.280683	0.241813	0.228931	0.22358	0.188971	0.172013	0.156598	0.146448	0.148756	0.143442	0.131388	0.114909	0.111748	0.116875	0.100584	0.127029	0.1372	0.159137	0.185606	0.197664	0.211761	0.209832	0.223472	0.247234	0.25577	0.222444	0.203689	0.200941	0.20591	0.21789
	6.A.	Shift Correct	3	57	0.170897	0.153297	0.153904	0.148932	0.13345	0.118698	0.135482	0.154629	0.164251	0.175601	0.194468	0.194079	0.207034	0.234857	0.24976	0.24421	0.215422	0.195349	0.172173	0.16712	0.156884	0.149765	0.141983	0.130495	0.113895	0.114196	0.114126	0.120718	0.124156	0.114935	0.125834	0.143038	0.154804	0.178228	0.187988	0.193302	0.190466	0.214266	0.245882	0.2342	0.213257	0.211224	0.212702	0.209042	0.203626
	6.A.	Shift Correct	3	58	0.177724	0.140507	0.131286	0.138876	0.143653	0.135794	0.142998	0.168178	0.168131	0.167369	0.148811	0.151854	0.154502	0.174063	0.172036	0.169229	0.169878	0.16228	0.153882	0.149046	0.140604	0.142536	0.126003	0.118838	0.122539	0.116249	0.116583	0.121991	0.151965	0.153119	0.150667	0.136185	0.136929	0.166206	0.173695	0.180701	0.211782	0.218521	0.22451	0.223544	0.220198	0.219083	0.223237	0.21913	0.202568
	6.A.	Shift Correct	3	59	0.158196	0.14886	0.165341	0.152716	0.149941	0.143673	0.14575	0.146474	0.149552	0.155992	0.154089	0.143087	0.157222	0.175302	0.147248	0.136877	0.147486	0.161169	0.168396	0.168189	0.165278	0.150317	0.130089	0.12581	0.144372	0.133267	0.128805	0.127122	0.129197	0.13776	0.163963	0.136492	0.15878	0.176576	0.175323	0.184714	0.197919	0.197255	0.211352	0.206086	0.215813	0.223874	0.232202	0.221043	0.209033
	6.A.	Shift Correct	3	60	0.167512	0.178051	0.182898	0.178437	0.177178	0.181128	0.176538	0.175069	0.169521	0.161562	0.165137	0.15561	0.146683	0.145262	0.121742	0.115449	0.125855	0.150121	0.163833	0.174668	0.181965	0.177251	0.158367	0.148031	0.150416	0.157863	0.165871	0.144716	0.124345	0.130565	0.15099	0.17256	0.18078	0.182971	0.180384	0.165334	0.165035	0.160365	0.159442	0.169226	0.187554	0.209184	0.213899	0.218266	0.210486
	6.A.	Shift Correct	3	61	0.182744	0.193742	0.213638	0.211772	0.201282	0.19229	0.186258	0.193856	0.196457	0.187729	0.179654	0.164215	0.145778	0.142631	0.119925	0.11785	0.115121	0.137598	0.169684	0.178414	0.19756	0.199575	0.18572	0.166097	0.15982	0.173401	0.177111	0.16744	0.148557	0.122835	0.137839	0.175942	0.204798	0.212583	0.201145	0.169195	0.159487	0.148308	0.153698	0.166803	0.16927	0.182671	0.185855	0.194488	0.20524
	6.A.	Shift Correct	3	62	0.181304	0.186579	0.186196	0.196024	0.198062	0.198345	0.205178	0.209919	0.220757	0.211193	0.193239	0.17238	0.157939	0.146318	0.129372	0.131263	0.140121	0.152642	0.175693	0.193068	0.207589	0.20804	0.198425	0.187872	0.165852	0.170399	0.161919	0.155512	0.138729	0.135663	0.140306	0.16194	0.192346	0.197931	0.185087	0.164333	0.161443	0.164236	0.177324	0.177911	0.159925	0.164761	0.170616	0.170437	0.180669
	6.A.	Shift Correct	3	63	0.196676	0.192076	0.17679	0.169964	0.163411	0.167704	0.186551	0.198304	0.210889	0.200852	0.177151	0.181147	0.169607	0.155361	0.141919	0.142402	0.153722	0.180527	0.198873	0.208988	0.215044	0.211953	0.199212	0.195056	0.160566	0.172893	0.178652	0.135877	0.126803	0.132621	0.143713	0.152789	0.168114	0.158452	0.171545	0.179825	0.190361	0.196834	0.19854	0.183993	0.155694	0.138467	0.135768	0.147314	0.156932
	6.A.	Shift Correct	3	64	0.179868	0.170074	0.144835	0.13741	0.148938	0.147017	0.178166	0.185154	0.188919	0.187165	0.170678	0.183564	0.175902	0.176755	0.177156	0.174739	0.172395	0.194337	0.215281	0.200953	0.211019	0.214611	0.191828	0.184674	0.168309	0.173638	0.167792	0.161686	0.151864	0.167062	0.174317	0.178082	0.173158	0.168823	0.183887	0.187815	0.1928	0.21094	0.197015	0.167173	0.148611	0.132569	0.135554	0.152246	0.173468
	6.A.	Shift Correct	3	65	0.156674	0.136301	0.132746	0.142876	0.144441	0.144876	0.153486	0.172391	0.153183	0.168146	0.178527	0.201082	0.218732	0.200526	0.185897	0.192353	0.195189	0.194069	0.225772	0.202702	0.203202	0.191161	0.200974	0.198685	0.187105	0.170336	0.1346	0.140483	0.15111	0.168311	0.179346	0.17366	0.170937	0.193923	0.189217	0.194781	0.204237	0.189352	0.181006	0.150198	0.164118	0.160476	0.159636	0.168463	0.190777
	6.A.	Shift Correct	3	66	0.15783	0.146322	0.13089	0.143924	0.147137	0.130257	0.127955	0.160734	0.155841	0.156187	0.172054	0.184735	0.207195	0.199382	0.209704	0.2059	0.211216	0.19692	0.212659	0.183845	0.190543	0.195331	0.189335	0.191358	0.205271	0.183571	0.166534	0.161054	0.172187	0.16935	0.178038	0.171548	0.18347	0.198931	0.199307	0.1925	0.200701	0.206568	0.188235	0.15072	0.162863	0.174758	0.182615	0.183747	0.199448
	6.A.	Shift Correct	3	67	0.169472	0.151245	0.140655	0.132864	0.137036	0.130111	0.139805	0.157913	0.151262	0.153405	0.171335	0.178714	0.197436	0.205137	0.2153	0.224798	0.211467	0.206801	0.213119	0.181792	0.188168	0.207581	0.206939	0.192265	0.214248	0.218007	0.206135	0.197352	0.197776	0.20278	0.204185	0.205705	0.193675	0.195011	0.205168	0.194344	0.208376	0.222048	0.201685	0.199868	0.176461	0.172106	0.156768	0.156985	0.173935
	6.A.	Shift Correct	3	68	0.185869	0.193411	0.181936	0.177665	0.166892	0.151085	0.164275	0.167077	0.16344	0.163421	0.16975	0.181885	0.194939	0.199139	0.208952	0.210678	0.195495	0.184841	0.175809	0.170174	0.181653	0.194281	0.209141	0.205207	0.230154	0.235898	0.237659	0.238754	0.22059	0.223447	0.231127	0.225968	0.218987	0.207084	0.196145	0.18773	0.212332	0.233142	0.233635	0.21409	0.186927	0.181104	0.172659	0.168841	0.174937
	6.A.	Shift Correct	3	69	0.191116	0.216554	0.21116	0.195053	0.186895	0.1854	0.193522	0.185647	0.183479	0.172765	0.180604	0.204602	0.198311	0.202577	0.209973	0.20167	0.188611	0.166391	0.147993	0.146632	0.135929	0.176936	0.180906	0.19773	0.223243	0.238147	0.244955	0.240589	0.225685	0.232781	0.240882	0.235481	0.216034	0.226402	0.221327	0.194434	0.210772	0.223097	0.217277	0.205392	0.185147	0.183675	0.199056	0.204579	0.189618
	6.A.	Shift Correct	3	70	0.19265	0.223069	0.217189	0.197926	0.182466	0.200145	0.194379	0.18501	0.177052	0.166044	0.164933	0.20023	0.210423	0.22581	0.225333	0.214821	0.189593	0.168543	0.141284	0.128621	0.129923	0.162337	0.167136	0.177298	0.180022	0.208119	0.225517	0.233419	0.210185	0.228847	0.254392	0.252931	0.233614	0.230199	0.230824	0.198732	0.19689	0.203368	0.199535	0.207954	0.198914	0.217084	0.226576	0.214653	0.207914
	6.A.	Shift Correct	3	71	0.20871	0.251043	0.229914	0.225637	0.197834	0.202618	0.189833	0.194556	0.179723	0.175604	0.19136	0.202901	0.212319	0.235931	0.250455	0.216737	0.202233	0.162472	0.131139	0.12525	0.116252	0.11891	0.127218	0.156111	0.163534	0.176973	0.191294	0.197343	0.212694	0.222411	0.258559	0.253579	0.242984	0.248082	0.244206	0.214031	0.193129	0.189069	0.199828	0.213645	0.216656	0.212723	0.221742	0.211881	0.19821
	6.A.	Shift Correct	3	72	0.203015	0.238108	0.24151	0.247605	0.222792	0.214259	0.199191	0.181452	0.185098	0.182533	0.192313	0.198735	0.19666	0.209222	0.227599	0.206918	0.189682	0.146078	0.119087	0.129455	0.11629	0.10836	0.131906	0.15068	0.153441	0.177419	0.191928	0.193334	0.210993	0.203293	0.250291	0.256505	0.241123	0.244791	0.216934	0.188998	0.189719	0.183264	0.190011	0.202078	0.203326	0.210941	0.200872	0.173659	0.158607
	6.A.	Shift Correct	3	73	0.176048	0.22434	0.272041	0.276892	0.252941	0.224564	0.215669	0.195586	0.197015	0.194557	0.19334	0.196765	0.186975	0.217061	0.217118	0.187957	0.158066	0.146192	0.133462	0.130806	0.121396	0.115519	0.131691	0.128422	0.129234	0.166117	0.189136	0.196849	0.206323	0.188842	0.1981	0.231197	0.242056	0.224945	0.199645	0.204512	0.213229	0.206442	0.198682	0.204376	0.185593	0.192881	0.17383	0.155327	0.129091
	6.A.	Shift Correct	3	74	0.192501	0.208345	0.275914	0.270272	0.256333	0.22315	0.213684	0.210418	0.194964	0.196001	0.190522	0.196452	0.181551	0.223134	0.227166	0.178977	0.167777	0.139427	0.135999	0.133089	0.114899	0.120493	0.151637	0.119176	0.104044	0.136613	0.151446	0.159547	0.188867	0.185808	0.16986	0.200902	0.219304	0.18885	0.188816	0.207823	0.247661	0.229787	0.214184	0.201655	0.186348	0.171122	0.154095	0.13584	0.147684
	6.A.	Shift Correct	3	75	0.213398	0.247224	0.262426	0.258769	0.243867	0.206912	0.208448	0.200621	0.199222	0.178171	0.175147	0.194384	0.208598	0.237074	0.213115	0.16352	0.174339	0.151919	0.154358	0.127324	0.122492	0.128965	0.14877	0.142312	0.104304	0.109132	0.103538	0.097012	0.140255	0.164237	0.167023	0.179668	0.203431	0.172	0.173613	0.208844	0.235005	0.229024	0.208196	0.193165	0.16962	0.144657	0.122355	0.122176	0.151611
	6.A.	Shift Correct	3	76	0.219017	0.241489	0.243958	0.232864	0.221165	0.203977	0.204659	0.174414	0.171737	0.166778	0.173584	0.201502	0.20501	0.213166	0.177736	0.160996	0.175608	0.161453	0.150356	0.145433	0.142503	0.154855	0.151103	0.149876	0.106082	0.0855372	0.0967967	0.0854557	0.0939369	0.150713	0.159338	0.175972	0.174403	0.167145	0.152905	0.207129	0.233694	0.206493	0.18662	0.197838	0.150981	0.141433	0.115365	0.120165	0.14415
	6.A.	Shift Correct	3	77	0.204434	0.221794	0.224051	0.200271	0.182845	0.200338	0.200706	0.146362	0.170002	0.169145	0.167466	0.203916	0.189766	0.168451	0.145997	0.179063	0.192783	0.16335	0.134252	0.150759	0.143106	0.152549	0.159971	0.151004	0.124254	0.0998898	0.103353	0.103941	0.0949473	0.140543	0.146119	0.157411	0.167873	0.144078	0.167681	0.190445	0.2222	0.189192	0.186483	0.17317	0.166108	0.152133	0.129714	0.12947	0.123447
	6.A.	Shift Correct	3	78	0.212504	0.2192	0.215205	0.184229	0.181806	0.193386	0.201471	0.17986	0.186119	0.168061	0.170495	0.186563	0.167954	0.152028	0.145542	0.193077	0.206137	0.166103	0.13474	0.140674	0.140902	0.124991	0.11545	0.138156	0.126692	0.121146	0.101519	0.102476	0.0961439	0.136189	0.163522	0.158106	0.160398	0.138425	0.153437	0.187174	0.209963	0.177109	0.188214	0.161974	0.146403	0.153848	0.141767	0.105975	0.12683
	6.A.	Shift Correct	3	79	0.197203	0.197992	0.191272	0.191709	0.211427	0.208619	0.189637	0.184654	0.193948	0.174748	0.172109	0.18159	0.157176	0.150521	0.152276	0.183825	0.188334	0.140197	0.138752	0.129249	0.11236	0.110016	0.119772	0.149527	0.147706	0.11945	0.108539	0.119533	0.145371	0.175035	0.176365	0.164088	0.168282	0.15937	0.174662	0.181617	0.180712	0.194019	0.207204	0.179698	0.146508	0.147847	0.148548	0.118804	0.131171
	6.A.	Shift Correct	3	80	0.173607	0.178006	0.182888	0.211476	0.235095	0.212247	0.197445	0.190449	0.194079	0.168133	0.163	0.180874	0.148859	0.133949	0.147331	0.145966	0.125965	0.116926	0.120616	0.118803	0.11412	0.124089	0.125778	0.164179	0.164929	0.142266	0.134783	0.134202	0.169095	0.181214	0.165591	0.147058	0.158274	0.173935	0.188879	0.187648	0.148476	0.214242	0.223008	0.196996	0.165402	0.162133	0.182281	0.155133	0.138212
	6.A.	Shift Correct	3	81	0.131599	0.159648	0.173022	0.178524	0.221183	0.203201	0.229165	0.190308	0.211975	0.191409	0.155872	0.17044	0.14176	0.138473	0.154442	0.124738	0.0957043	0.0939068	0.104297	0.103725	0.122945	0.149174	0.171479	0.204084	0.175565	0.155073	0.148287	0.138114	0.174087	0.197397	0.156041	0.135392	0.170708	0.18728	0.200889	0.179061	0.161777	0.215752	0.231871	0.22381	0.186235	0.185796	0.204681	0.171605	0.171613
	6.A.	Shift Correct	3	82	0.11828	0.142736	0.164247	0.172612	0.205953	0.209898	0.211054	0.211442	0.209284	0.190983	0.166622	0.171623	0.146766	0.138635	0.151974	0.115927	0.108956	0.110456	0.10465	0.109471	0.143728	0.191302	0.188767	0.201879	0.177576	0.16734	0.159454	0.146984	0.179384	0.192909	0.159377	0.157414	0.181366	0.194682	0.19701	0.17904	0.170248	0.220405	0.251153	0.237512	0.224199	0.21406	0.215496	0.202475	0.202673
	6.A.	Shift Correct	3	83	0.11842	0.109909	0.152503	0.169652	0.18585	0.191515	0.197379	0.174343	0.180312	0.171246	0.167013	0.158483	0.147773	0.139573	0.146314	0.131931	0.140819	0.134735	0.0951093	0.120087	0.142843	0.200705	0.190426	0.220855	0.2007	0.19558	0.171239	0.156285	0.164227	0.189053	0.162872	0.162008	0.183735	0.186748	0.173549	0.183835	0.172008	0.224348	0.271514	0.241589	0.234999	0.22796	0.207777	0.218387	0.229279
	6.A.	Shift Correct	3	84	0.127584	0.0983432	0.150151	0.178978	0.171072	0.177486	0.169146	0.128384	0.163102	0.1624	0.168944	0.136844	0.134126	0.140082	0.160945	0.165006	0.175377	0.162932	0.115142	0.122034	0.150245	0.176809	0.178499	0.238933	0.23978	0.230341	0.182909	0.149004	0.149498	0.175982	0.169021	0.167167	0.178182	0.161891	0.170868	0.181157	0.165183	0.22602	0.264085	0.247143	0.243819	0.226591	0.215887	0.208577	0.193299
	6.A.	Shift Correct	3	85	0.139761	0.105864	0.15234	0.176507	0.164753	0.136533	0.129748	0.0949967	0.148624	0.162083	0.190508	0.131183	0.137481	0.141455	0.158245	0.179023	0.18781	0.17137	0.13436	0.136098	0.156103	0.146811	0.163162	0.235617	0.265728	0.274901	0.214079	0.160793	0.153064	0.175716	0.172428	0.174239	0.177245	0.16638	0.162184	0.170074	0.180432	0.214744	0.258072	0.260722	0.251847	0.220581	0.221098	0.189765	0.175765
	6.A.	Shift Correct	3	86	0.140449	0.120868	0.133948	0.174479	0.175161	0.1442	0.107803	0.0948528	0.123295	0.167723	0.1865	0.18918	0.160436	0.157147	0.148255	0.16774	0.185857	0.1876	0.154606	0.171693	0.162705	0.133539	0.195542	0.247126	0.262814	0.271561	0.215746	0.16515	0.172337	0.167959	0.189364	0.181641	0.156858	0.186579	0.158985	0.157131	0.185557	0.195569	0.2396	0.273342	0.281876	0.239517	0.216612	0.170035	0.160394
	6.A.	Shift Correct	3	87	0.144509	0.141931	0.147867	0.183171	0.183035	0.162989	0.131501	0.0938048	0.117251	0.200037	0.201271	0.208109	0.162704	0.175474	0.162618	0.150674	0.182421	0.175347	0.167079	0.208048	0.216071	0.159766	0.230991	0.270589	0.257143	0.254429	0.209877	0.175496	0.189458	0.178741	0.178627	0.190951	0.161594	0.173578	0.157834	0.14938	0.173428	0.186705	0.215319	0.271211	0.299971	0.231983	0.220262	0.171565	0.163375
	6.A.	Shift Correct	3	88	0.143608	0.150926	0.178824	0.18695	0.18465	0.173941	0.128848	0.113644	0.158867	0.220854	0.21281	0.208986	0.17487	0.187226	0.159049	0.141461	0.15012	0.132213	0.174038	0.213921	0.213883	0.19265	0.244207	0.24703	0.238335	0.23072	0.211091	0.171949	0.205587	0.184917	0.181856	0.183662	0.161021	0.15706	0.147526	0.140049	0.18089	0.197215	0.193754	0.248986	0.287196	0.25076	0.203382	0.177779	0.178437
	6.A.	Shift Correct	3	89	0.149736	0.158665	0.19341	0.205534	0.192797	0.159987	0.145396	0.143941	0.176031	0.221354	0.243483	0.212245	0.197051	0.177721	0.161068	0.128728	0.122522	0.137309	0.156456	0.200741	0.208881	0.210786	0.223413	0.238028	0.217138	0.205805	0.202833	0.151281	0.192907	0.210777	0.191608	0.158972	0.153133	0.152023	0.139454	0.157887	0.167181	0.203152	0.191134	0.213123	0.27311	0.261887	0.169235	0.182198	0.197494
	6.A.	Shift Correct	3	90	0.153559	0.157231	0.185691	0.22236	0.1729	0.159267	0.146677	0.163768	0.183138	0.224386	0.235184	0.224503	0.197312	0.181445	0.161801	0.151411	0.118221	0.1438	0.139064	0.198987	0.222368	0.200868	0.216967	0.202002	0.187804	0.195467	0.19242	0.156979	0.167742	0.19468	0.184882	0.157986	0.146473	0.147065	0.123581	0.149913	0.183356	0.197018	0.210309	0.209731	0.248055	0.244524	0.189529	0.186785	0.21328
	6.A.	Shift Correct	3	91	0.145603	0.140021	0.154425	0.203863	0.171745	0.159556	0.16639	0.197698	0.19006	0.219678	0.239807	0.219554	0.211932	0.184445	0.16373	0.151665	0.151673	0.166542	0.150447	0.185914	0.219745	0.199873	0.209531	0.202467	0.167099	0.202519	0.188108	0.16303	0.187922	0.165413	0.170007	0.161429	0.153446	0.146513	0.151527	0.156247	0.182889	0.191826	0.180282	0.183238	0.204881	0.22351	0.219225	0.2145	0.216563
	6.A.	Shift Correct	3	92	0.135348	0.129742	0.113978	0.171681	0.18446	0.184056	0.168877	0.198252	0.204596	0.200264	0.194343	0.207378	0.21204	0.200896	0.168444	0.163514	0.193942	0.182953	0.167798	0.184946	0.231045	0.188798	0.192636	0.215179	0.185241	0.19603	0.164673	0.172312	0.212504	0.177493	0.157343	0.12778	0.163534	0.164947	0.158005	0.15929	0.14736	0.179803	0.165248	0.152342	0.16655	0.196537	0.222732	0.208671	0.190203
	6.A.	Shift Correct	3	93	0.135585	0.126041	0.0935249	0.143602	0.210286	0.220653	0.218958	0.195582	0.189234	0.179861	0.158806	0.166571	0.205236	0.194372	0.191045	0.174665	0.218569	0.19914	0.173612	0.207475	0.225642	0.215591	0.207801	0.183801	0.184587	0.166468	0.157407	0.206024	0.229363	0.207887	0.140412	0.1251	0.174708	0.189329	0.180755	0.174687	0.175131	0.171219	0.144007	0.118933	0.126648	0.17636	0.213345	0.200356	0.184692
	6.A.	Shift Correct	3	94	0.163707	0.133168	0.119341	0.162203	0.222068	0.234049	0.231038	0.180607	0.188893	0.168934	0.144242	0.180151	0.197596	0.191339	0.194837	0.187704	0.222753	0.191205	0.14541	0.214963	0.234039	0.223924	0.21148	0.17479	0.183892	0.164707	0.181352	0.199267	0.205069	0.205786	0.130069	0.127336	0.176603	0.194022	0.160718	0.18579	0.184075	0.19021	0.157405	0.130269	0.108893	0.191212	0.203247	0.164671	0.146205
	6.A.	Shift Correct	3	95	0.181963	0.150782	0.155531	0.196257	0.215836	0.223996	0.201954	0.197038	0.194792	0.195086	0.153721	0.193757	0.214571	0.188799	0.179629	0.192962	0.239296	0.186062	0.14959	0.196029	0.227376	0.217407	0.197427	0.165356	0.188974	0.181123	0.186937	0.192233	0.190871	0.178665	0.117033	0.13679	0.15725	0.185608	0.13463	0.178676	0.190579	0.202225	0.161167	0.151515	0.114438	0.196197	0.207342	0.130854	0.139429
	6.A.	Shift Correct	3	96	0.170102	0.183843	0.150728	0.194661	0.208329	0.224015	0.20611	0.202034	0.20333	0.193744	0.16478	0.220727	0.235655	0.21511	0.181969	0.192063	0.21807	0.1919	0.177947	0.194556	0.228084	0.207396	0.191334	0.191257	0.178635	0.174998	0.181792	0.189092	0.185654	0.175259	0.124671	0.12461	0.157343	0.165159	0.119376	0.183801	0.206518	0.204078	0.177175	0.172012	0.132845	0.204619	0.191797	0.145552	0.146784
	6.A.	Shift Correct	3	97	0.168655	0.183938	0.133742	0.174356	0.199949	0.191875	0.227907	0.227113	0.207958	0.193786	0.178702	0.203461	0.240991	0.244416	0.20777	0.202567	0.190106	0.194766	0.206087	0.196119	0.218427	0.186611	0.175051	0.189927	0.166948	0.16083	0.153306	0.177438	0.16679	0.166352	0.15189	0.142699	0.169197	0.153337	0.142161	0.183008	0.226783	0.222662	0.180313	0.182765	0.168388	0.185753	0.168056	0.123328	0.161805
	6.A.	Shift Correct	3	98	0.164686	0.171103	0.135627	0.166294	0.18952	0.205063	0.235959	0.248869	0.198499	0.168029	0.188836	0.186034	0.236996	0.245378	0.211138	0.174706	0.190757	0.196347	0.213053	0.170803	0.19382	0.164562	0.172736	0.206219	0.184633	0.142892	0.141259	0.155029	0.148271	0.178393	0.159207	0.15516	0.14976	0.148031	0.155861	0.18429	0.233632	0.214559	0.173556	0.179317	0.154834	0.173505	0.119252	0.114305	0.172799
	6.A.	Shift Correct	3	99	0.174415	0.179885	0.154933	0.180208	0.195419	0.201628	0.22355	0.262255	0.171065	0.151443	0.167658	0.170968	0.228851	0.259562	0.209828	0.172692	0.179301	0.203843	0.189257	0.152547	0.17972	0.164394	0.149559	0.210044	0.208289	0.140267	0.165813	0.171443	0.157816	0.183697	0.183435	0.151506	0.121614	0.145521	0.167609	0.18472	0.210548	0.209137	0.174234	0.174835	0.16169	0.130859	0.142106	0.116161	0.164277
	6.A.	Shift Correct	3	100	0.208063	0.187318	0.17122	0.214053	0.207036	0.194942	0.222964	0.257648	0.182571	0.147617	0.161573	0.176046	0.242325	0.278788	0.212616	0.151352	0.161993	0.193491	0.156063	0.12891	0.17557	0.153481	0.159374	0.204028	0.212508	0.138685	0.181358	0.173806	0.164474	0.202217	0.178528	0.144301	0.12997	0.158882	0.196937	0.180891	0.199687	0.182788	0.158661	0.13963	0.152929	0.150939	0.168606	0.125126	0.135026
	6.A.	Shift Correct	4	1	0.225328	0.231809	0.237625	0.24296	0.248125	0.253487	0.259219	0.264427	0.267096	0.267874	0.268914	0.270856	0.273464	0.276291	0.278961	0.281229	0.282942	0.284019	0.284418	0.284101	0.283034	0.281194	0.278575	0.275171	0.270958	0.265872	0.259773	0.25247	0.243882	0.234281	0.224259	0.214321	0.204614	0.195023	0.185487	0.176656	0.170836	0.168976	0.167393	0.164188	0.159743	0.154745	0.150512	0.150035	0.153797
	6.A.	Shift Correct	4	2	0.190482	0.194131	0.198738	0.201029	0.204186	0.209399	0.215754	0.222993	0.231066	0.239502	0.247441	0.253993	0.258826	0.262293	0.264881	0.267037	0.26966	0.283236	0.298273	0.291355	0.287499	0.284037	0.280262	0.275854	0.270509	0.263765	0.254862	0.242906	0.228548	0.21502	0.203405	0.192556	0.180781	0.17062	0.166592	0.164923	0.163409	0.161059	0.158147	0.155422	0.153089	0.151288	0.150363	0.150427	0.150851
	6.A.	Shift Correct	4	3	0.226625	0.224753	0.222825	0.220502	0.218135	0.216696	0.216771	0.218248	0.220802	0.22428	0.228867	0.234828	0.241169	0.245438	0.247382	0.248443	0.249432	0.25037	0.250823	0.250292	0.248565	0.245747	0.242021	0.23754	0.232465	0.226949	0.221118	0.21543	0.211423	0.210755	0.210853	0.205938	0.197817	0.18945	0.181621	0.174801	0.169812	0.166819	0.164177	0.16035	0.156139	0.15231	0.148892	0.145871	0.143327
	6.A.	Shift Correct	4	4	0.17495	0.181117	0.185835	0.18949	0.192801	0.196744	0.201076	0.202409	0.202023	0.202128	0.203829	0.207505	0.210418	0.209594	0.204821	0.197098	0.188272	0.179852	0.177653	0.186952	0.189026	0.18751	0.181995	0.179228	0.18318	0.187086	0.190692	0.19437	0.198261	0.202211	0.205379	0.205375	0.203098	0.203269	0.205106	0.20719	0.20775	0.20552	0.201886	0.198078	0.194046	0.189541	0.184479	0.178947	0.173179
	6.A.	Shift Correct	4	5	0.157442	0.158751	0.165652	0.171021	0.174459	0.177292	0.180001	0.182873	0.18599	0.189194	0.1919	0.191801	0.163256	0.165018	0.170185	0.172898	0.17184	0.16981	0.168641	0.168415	0.168754	0.169375	0.170196	0.171293	0.172792	0.174778	0.177259	0.180173	0.183404	0.186794	0.190181	0.193417	0.196388	0.199058	0.201617	0.205154	0.213244	0.224917	0.230834	0.232611	0.232843	0.232423	0.231592	0.229854	0.224134
	6.A.	Shift Correct	4	6	0.146298	0.150185	0.153096	0.157279	0.161715	0.16372	0.163387	0.165326	0.172019	0.173873	0.173737	0.171859	0.1685	0.164875	0.164291	0.169008	0.171394	0.171453	0.170958	0.170472	0.170158	0.170063	0.170202	0.170594	0.171266	0.172248	0.173568	0.175242	0.177273	0.179658	0.182401	0.185541	0.189188	0.193513	0.198652	0.20384	0.209584	0.220877	0.224279	0.225684	0.232815	0.242996	0.246815	0.248218	0.248203
	6.A.	Shift Correct	4	7	0.12817	0.134122	0.14008	0.146121	0.149812	0.149784	0.152315	0.155649	0.158515	0.160299	0.160899	0.160724	0.160123	0.158664	0.156253	0.158933	0.162549	0.165383	0.167464	0.168899	0.169788	0.170146	0.169861	0.168734	0.166777	0.164757	0.164055	0.165573	0.169146	0.173092	0.175513	0.17684	0.178161	0.180195	0.183695	0.189214	0.196006	0.202269	0.20663	0.20702	0.200972	0.21599	0.222865	0.225877	0.228364
	6.A.	Shift Correct	4	8	0.120852	0.128501	0.129847	0.124875	0.136655	0.139843	0.130304	0.12253	0.123074	0.127018	0.133356	0.139555	0.144421	0.147792	0.150325	0.152681	0.155141	0.157683	0.160144	0.162339	0.164067	0.165048	0.164866	0.163085	0.1597	0.155538	0.151739	0.149133	0.149689	0.156709	0.165017	0.170397	0.173539	0.176171	0.181471	0.195304	0.204279	0.205749	0.206858	0.208228	0.210305	0.213337	0.216505	0.217342	0.213456
	6.A.	Shift Correct	4	9	0.119006	0.123269	0.127455	0.130299	0.130256	0.125236	0.116224	0.111139	0.110424	0.111087	0.115761	0.126826	0.134344	0.138016	0.140376	0.142274	0.143938	0.145384	0.14655	0.147367	0.147811	0.147928	0.147859	0.147828	0.148133	0.149123	0.151174	0.15462	0.159611	0.165941	0.172976	0.179728	0.185101	0.188665	0.191874	0.196355	0.20144	0.206178	0.210424	0.214435	0.218457	0.22257	0.22666	0.230644	0.235144
	6.A.	Shift Correct	4	10	0.135733	0.13264	0.135217	0.138063	0.137562	0.133526	0.128013	0.123767	0.121233	0.120233	0.120703	0.122408	0.12485	0.127498	0.129995	0.132171	0.133941	0.135244	0.136037	0.136308	0.136105	0.135578	0.13505	0.135096	0.136407	0.139306	0.143558	0.148754	0.154557	0.160679	0.16679	0.172244	0.174225	0.173403	0.182268	0.189507	0.195859	0.201559	0.206746	0.211619	0.216433	0.221463	0.226982	0.233335	0.241165
	6.A.	Shift Correct	4	11	0.158741	0.157364	0.155661	0.152794	0.149751	0.146936	0.14399	0.137023	0.12913	0.125865	0.12454	0.124248	0.124662	0.125555	0.126722	0.127971	0.129131	0.130062	0.130656	0.130844	0.130615	0.130018	0.128898	0.124121	0.12447	0.129493	0.134699	0.140299	0.146171	0.152129	0.15796	0.1635	0.168814	0.174271	0.180144	0.186243	0.19219	0.197731	0.20278	0.20737	0.211619	0.21581	0.220638	0.226809	0.233355
	6.A.	Shift Correct	4	12	0.154299	0.136086	0.132708	0.134787	0.136417	0.137239	0.137229	0.136567	0.136627	0.137145	0.137108	0.137251	0.137517	0.137657	0.13739	0.136511	0.134988	0.132988	0.130833	0.128874	0.127379	0.126462	0.12589	0.11034	0.117727	0.124619	0.131546	0.137079	0.145706	0.158129	0.168367	0.176522	0.183167	0.159731	0.165632	0.171181	0.176163	0.181259	0.186778	0.192736	0.19953	0.207157	0.213038	0.217463	0.221708
	6.A.	Shift Correct	4	13	0.136485	0.133321	0.130053	0.127852	0.127049	0.127511	0.129029	0.131337	0.13406	0.136823	0.139389	0.141673	0.143659	0.145383	0.146883	0.14788	0.147462	0.145313	0.142717	0.140738	0.139507	0.138545	0.136827	0.134267	0.150403	0.152441	0.153137	0.156003	0.16149	0.165301	0.162574	0.15945	0.160502	0.161222	0.160284	0.159108	0.158617	0.159585	0.1636	0.172222	0.172681	0.167356	0.188729	0.197955	0.204782
	6.A.	Shift Correct	4	14	0.134942	0.132188	0.123417	0.120541	0.121442	0.122077	0.123537	0.126118	0.129676	0.133819	0.137955	0.141046	0.14228	0.142307	0.141672	0.140183	0.131394	0.146316	0.148151	0.149427	0.15092	0.15296	0.155378	0.151933	0.153696	0.151799	0.158006	0.164605	0.169453	0.170878	0.170116	0.170933	0.171285	0.171267	0.170862	0.169854	0.143108	0.140726	0.143649	0.149013	0.150543	0.153106	0.159438	0.168412	0.177604
	6.A.	Shift Correct	4	15	0.116055	0.129967	0.129282	0.127206	0.124879	0.124025	0.125232	0.127247	0.126444	0.123118	0.120607	0.126201	0.13092	0.134156	0.135644	0.136228	0.138937	0.145332	0.152839	0.158816	0.161206	0.159853	0.164255	0.172973	0.180325	0.18375	0.183572	0.182764	0.182215	0.181854	0.181468	0.180832	0.180374	0.179896	0.177779	0.172258	0.156121	0.139879	0.139918	0.136945	0.136753	0.140135	0.147092	0.15657	0.167482
	6.A.	Shift Correct	4	16	0.129284	0.126033	0.123663	0.122952	0.123817	0.124453	0.131245	0.124989	0.117107	0.120153	0.126329	0.133117	0.13993	0.146412	0.152011	0.156339	0.159604	0.162177	0.164155	0.165525	0.166636	0.169099	0.177778	0.190049	0.195803	0.197899	0.198336	0.197518	0.195325	0.191265	0.18462	0.177684	0.180848	0.194023	0.197373	0.193498	0.185732	0.176464	0.167438	0.131391	0.109656	0.112689	0.133467	0.150092	0.163786
	6.A.	Shift Correct	4	17	0.14301	0.136986	0.129107	0.123787	0.121798	0.120596	0.117957	0.118018	0.123604	0.121543	0.133044	0.139082	0.144327	0.14927	0.154035	0.158627	0.163091	0.167663	0.175052	0.169956	0.174913	0.180636	0.186584	0.19173	0.195213	0.1969	0.197121	0.196246	0.194551	0.192378	0.190495	0.190263	0.191543	0.19028	0.184818	0.175879	0.164127	0.150675	0.136313	0.122671	0.113246	0.114058	0.126719	0.140161	0.149369
	6.A.	Shift Correct	4	18	0.146974	0.14275	0.141818	0.14686	0.142951	0.102002	0.106137	0.109539	0.113109	0.11668	0.123499	0.129321	0.135513	0.142422	0.149536	0.155762	0.160008	0.161667	0.161042	0.160363	0.161915	0.163828	0.163191	0.168497	0.173907	0.175514	0.174622	0.172901	0.171216	0.169858	0.166723	0.153317	0.13588	0.131693	0.129325	0.123318	0.115263	0.10672	0.100756	0.097793	0.0971164	0.0982988	0.102059	0.106421	0.125294
	6.A.	Shift Correct	4	19	0.152138	0.150117	0.131055	0.11586	0.118179	0.104881	0.0967873	0.0914668	0.0978955	0.103855	0.10943	0.115007	0.12271	0.133219	0.150915	0.162493	0.168863	0.172603	0.174605	0.175778	0.181363	0.164532	0.163246	0.169047	0.172483	0.169662	0.164985	0.159639	0.1534	0.145331	0.134025	0.118769	0.114059	0.107807	0.0991748	0.0817645	0.0874562	0.0869716	0.0859827	0.102983	0.101495	0.103853	0.114281	0.124944	0.135221
	6.A.	Shift Correct	4	20	0.145148	0.143378	0.141451	0.139442	0.137517	0.136024	0.13563	0.137112	0.117049	0.108961	0.115585	0.139118	0.152967	0.1586	0.160353	0.160159	0.163383	0.16726	0.170463	0.171127	0.16699	0.158631	0.151496	0.152144	0.156532	0.160942	0.160266	0.157121	0.153093	0.148516	0.143375	0.137604	0.131264	0.122195	0.096322	0.0717292	0.0556962	0.0491824	0.0471168	0.046854	0.0512373	0.063276	0.0798118	0.0955787	0.110371
	6.A.	Shift Correct	4	21	0.157565	0.155976	0.15426	0.152359	0.150287	0.148246	0.146463	0.144808	0.142968	0.142055	0.146153	0.154113	0.157572	0.158289	0.157165	0.154793	0.151726	0.150653	0.153135	0.162266	0.166687	0.154945	0.152019	0.152986	0.155741	0.159158	0.16107	0.160771	0.159044	0.15653	0.153438	0.149481	0.1434	0.132722	0.113603	0.0886571	0.0727707	0.0605655	0.0523584	0.0490819	0.0539585	0.0641652	0.0767387	0.0891164	0.10035
	6.A.	Shift Correct	4	22	0.169646	0.165215	0.160983	0.156749	0.149551	0.141485	0.146979	0.155015	0.163543	0.168762	0.170565	0.168271	0.159323	0.14985	0.149143	0.165213	0.16815	0.168377	0.168418	0.176148	0.190974	0.186857	0.180585	0.177489	0.175217	0.172514	0.169527	0.166059	0.161558	0.155546	0.148109	0.139073	0.127988	0.116025	0.103578	0.0927155	0.0878832	0.0883189	0.0890789	0.0888993	0.0901455	0.0950395	0.104058	0.116354	0.12965
	6.A.	Shift Correct	4	23	0.161198	0.127671	0.103622	0.11269	0.125989	0.142124	0.15746	0.169542	0.177085	0.182221	0.185853	0.188477	0.191347	0.195557	0.202063	0.211673	0.222957	0.233732	0.242884	0.245839	0.245773	0.251796	0.265281	0.234119	0.215828	0.206841	0.201097	0.198228	0.198079	0.19893	0.196408	0.179803	0.158802	0.151745	0.153067	0.182994	0.188683	0.174603	0.155391	0.154105	0.151918	0.150031	0.15415	0.167347	0.181977
	6.A.	Shift Correct	4	24	0.127567	0.110313	0.0985173	0.0986163	0.111269	0.130358	0.14536	0.157351	0.177011	0.194279	0.195952	0.198058	0.200857	0.204839	0.215342	0.225918	0.235149	0.242865	0.247661	0.24354	0.244288	0.256016	0.25703	0.235774	0.226181	0.217821	0.21159	0.208934	0.209522	0.210953	0.21059	0.208253	0.208115	0.191404	0.194355	0.204737	0.212867	0.21475	0.200615	0.19394	0.192318	0.191497	0.181741	0.207547	0.219831
	6.A.	Shift Correct	4	25	0.14662	0.137233	0.130265	0.129323	0.111957	0.122929	0.133633	0.147084	0.161094	0.175307	0.177828	0.194145	0.210091	0.22172	0.236176	0.245587	0.24693	0.249123	0.249155	0.245578	0.239302	0.232433	0.226194	0.221361	0.22417	0.225957	0.219827	0.211205	0.249271	0.245164	0.230327	0.232367	0.242355	0.250115	0.251403	0.251285	0.251036	0.255056	0.249156	0.234647	0.20884	0.223529	0.227433	0.238151	0.240514
	6.A.	Shift Correct	4	26	0.166556	0.156601	0.145829	0.1365	0.130575	0.127766	0.13111	0.146822	0.141398	0.136884	0.137827	0.149623	0.168604	0.186751	0.203862	0.218215	0.230785	0.241057	0.248715	0.224464	0.216614	0.211482	0.213784	0.219549	0.222051	0.222187	0.226347	0.231789	0.234277	0.237214	0.239498	0.240635	0.242393	0.252841	0.279053	0.279808	0.274403	0.270567	0.266495	0.260562	0.247952	0.229692	0.221107	0.221263	0.221915
	6.A.	Shift Correct	4	27	0.185504	0.17728	0.134819	0.126883	0.127474	0.134556	0.140603	0.144764	0.14651	0.128057	0.139777	0.150259	0.181157	0.198148	0.206092	0.210995	0.22242	0.230967	0.23581	0.24029	0.248111	0.2511	0.255063	0.252159	0.251151	0.24666	0.249432	0.259867	0.266335	0.260209	0.255015	0.252003	0.252553	0.257179	0.267106	0.271641	0.276971	0.281889	0.286019	0.289242	0.290484	0.288149	0.281947	0.273247	0.262981
	6.A.	Shift Correct	4	28	0.197499	0.180672	0.163375	0.151737	0.148347	0.141313	0.139556	0.143779	0.153275	0.171012	0.183555	0.194962	0.205722	0.216038	0.223515	0.231449	0.229939	0.224555	0.220472	0.216511	0.214787	0.250212	0.261627	0.2673	0.273975	0.280976	0.288322	0.29608	0.303865	0.311372	0.315926	0.30678	0.304518	0.304391	0.303766	0.305822	0.307468	0.308677	0.310193	0.313419	0.320623	0.331082	0.338913	0.341476	0.34516
	6.A.	Shift Correct	4	29	0.185712	0.171057	0.159086	0.149228	0.141876	0.13723	0.136957	0.14445	0.157826	0.179439	0.215478	0.224678	0.22865	0.229788	0.231009	0.23347	0.235032	0.234008	0.233337	0.238397	0.24629	0.24623	0.248844	0.258685	0.269451	0.280779	0.292541	0.303279	0.312663	0.320331	0.325795	0.329097	0.330836	0.331622	0.332141	0.332668	0.332835	0.332542	0.332569	0.336046	0.355223	0.356277	0.391179	0.394239	0.38583
	6.A.	Shift Correct	4	30	0.2078	0.182404	0.162639	0.149834	0.142601	0.139972	0.146701	0.166284	0.190253	0.204125	0.215858	0.22457	0.22963	0.231271	0.230462	0.231867	0.241632	0.247111	0.248322	0.240359	0.233346	0.233486	0.24108	0.251901	0.264842	0.271929	0.282209	0.294273	0.306304	0.316574	0.323283	0.326987	0.330311	0.334615	0.340096	0.344561	0.34695	0.349164	0.350558	0.352904	0.35667	0.361032	0.367466	0.382481	0.402286
	6.A.	Shift Correct	4	31	0.227182	0.185305	0.170751	0.164218	0.164654	0.163524	0.165102	0.168706	0.170891	0.207073	0.210435	0.218354	0.230055	0.236385	0.240572	0.245251	0.247098	0.241757	0.228963	0.218285	0.201902	0.203692	0.208471	0.215336	0.222481	0.231287	0.244212	0.264947	0.286518	0.290832	0.284037	0.294902	0.30623	0.314274	0.320682	0.309993	0.318465	0.330925	0.334953	0.338878	0.344442	0.348312	0.346193	0.34043	0.329718
	6.A.	Shift Correct	4	32	0.219185	0.208997	0.20514	0.196938	0.184011	0.175619	0.17103	0.170688	0.172385	0.177526	0.185247	0.199266	0.210691	0.208676	0.209705	0.213152	0.215403	0.220413	0.215679	0.202391	0.195408	0.169129	0.175837	0.17886	0.181354	0.18562	0.190879	0.197243	0.216198	0.236469	0.249593	0.262818	0.278352	0.266936	0.314398	0.307592	0.289062	0.279493	0.292044	0.293814	0.28046	0.290757	0.3117	0.303413	0.281334
	6.A.	Shift Correct	4	33	0.218482	0.206908	0.218821	0.208747	0.193209	0.17543	0.160955	0.152181	0.150887	0.154361	0.157949	0.159062	0.155357	0.145866	0.150664	0.144903	0.142657	0.151696	0.163864	0.144767	0.155918	0.166966	0.172737	0.174633	0.163617	0.162514	0.192659	0.19984	0.200687	0.235073	0.247034	0.255537	0.275544	0.271062	0.29098	0.278659	0.27573	0.274212	0.275385	0.265133	0.248695	0.249813	0.253725	0.249154	0.242181
	6.A.	Shift Correct	4	34	0.195975	0.189544	0.193795	0.191084	0.182082	0.168635	0.149928	0.131676	0.128711	0.126092	0.122331	0.130885	0.122862	0.135831	0.140543	0.116626	0.111749	0.112527	0.126277	0.138796	0.146337	0.151515	0.150188	0.149488	0.154521	0.162631	0.193078	0.211531	0.233918	0.262321	0.279338	0.300278	0.293572	0.308587	0.298553	0.296398	0.290609	0.280449	0.267623	0.256975	0.249144	0.237304	0.221443	0.208754	0.188075
	6.A.	Shift Correct	4	35	0.187198	0.184823	0.184132	0.182938	0.181183	0.180555	0.178928	0.16921	0.144367	0.133563	0.127974	0.125399	0.126482	0.125405	0.11855	0.111342	0.107543	0.102773	0.133491	0.145165	0.154667	0.154654	0.152348	0.15237	0.157971	0.173647	0.195652	0.219169	0.242694	0.269302	0.281752	0.277369	0.276318	0.284912	0.296763	0.293283	0.285336	0.27161	0.248369	0.225379	0.219905	0.218795	0.216053	0.211513	0.191582
	6.A.	Shift Correct	4	36	0.17215	0.174046	0.177654	0.182439	0.184902	0.191366	0.199561	0.196421	0.183151	0.164195	0.149458	0.139745	0.132241	0.147149	0.137537	0.136082	0.154882	0.146497	0.150049	0.1551	0.16579	0.169714	0.176408	0.160152	0.160074	0.16867	0.181728	0.204149	0.230215	0.253809	0.262155	0.267355	0.274005	0.281642	0.288258	0.291754	0.285075	0.269664	0.274024	0.219539	0.216147	0.215275	0.214576	0.211124	0.202449
	6.A.	Shift Correct	4	37	0.131553	0.153614	0.165874	0.180347	0.1955	0.218978	0.237626	0.249676	0.230834	0.214159	0.202025	0.196919	0.193259	0.191957	0.200368	0.227796	0.244185	0.229676	0.211035	0.196255	0.198422	0.201312	0.197505	0.194478	0.194008	0.194141	0.216098	0.221785	0.230232	0.245257	0.260816	0.267953	0.270471	0.272578	0.271878	0.266283	0.258795	0.257182	0.262415	0.246075	0.242241	0.240536	0.234376	0.231436	0.227665
	6.A.	Shift Correct	4	38	0.136144	0.153247	0.176262	0.233374	0.241629	0.252879	0.261538	0.268881	0.26997	0.238998	0.231432	0.238692	0.23935	0.234394	0.243926	0.254128	0.253807	0.24594	0.231692	0.215344	0.217945	0.227509	0.217641	0.233113	0.232591	0.227088	0.219527	0.234865	0.243248	0.245958	0.25086	0.255298	0.261024	0.26715	0.270895	0.269865	0.270314	0.26878	0.264708	0.247438	0.237807	0.226483	0.230407	0.237244	0.23999
	6.A.	Shift Correct	4	39	0.213438	0.215367	0.230547	0.256765	0.279671	0.293917	0.304143	0.298446	0.281421	0.267617	0.260207	0.268607	0.269398	0.263229	0.256343	0.251596	0.24938	0.225889	0.228271	0.230703	0.226135	0.26843	0.284594	0.258307	0.260683	0.255512	0.252771	0.259127	0.253887	0.262015	0.268623	0.266656	0.267363	0.265477	0.272403	0.28171	0.289328	0.257809	0.257201	0.254192	0.250049	0.249476	0.256964	0.264754	0.279988
	6.A.	Shift Correct	4	40	0.247428	0.247905	0.273787	0.276825	0.292789	0.299471	0.296984	0.290989	0.281272	0.2735	0.268986	0.265781	0.261585	0.256678	0.252621	0.249388	0.221218	0.217672	0.223461	0.23603	0.244379	0.264935	0.272013	0.280525	0.280976	0.26739	0.259165	0.255773	0.255304	0.258365	0.259208	0.264193	0.281541	0.293312	0.296604	0.283187	0.296454	0.290892	0.277713	0.265624	0.262407	0.259563	0.259044	0.274881	0.28881
	6.A.	Shift Correct	4	41	0.242259	0.240549	0.249379	0.253971	0.275322	0.291864	0.27586	0.274172	0.269034	0.261812	0.255014	0.24979	0.246255	0.24425	0.242735	0.244048	0.236706	0.230115	0.231208	0.242001	0.252944	0.261326	0.267622	0.272514	0.270653	0.258036	0.249089	0.249479	0.252124	0.255188	0.258993	0.251858	0.292284	0.307945	0.315393	0.308617	0.301774	0.296092	0.299756	0.297389	0.288542	0.277568	0.263737	0.262833	0.27158
	6.A.	Shift Correct	4	42	0.228328	0.226517	0.228427	0.23349	0.24228	0.251299	0.248754	0.247896	0.246321	0.216687	0.213898	0.219819	0.21186	0.207069	0.228731	0.239148	0.238944	0.236636	0.237424	0.246019	0.260685	0.265577	0.266961	0.273177	0.273759	0.266682	0.260485	0.25424	0.25135	0.251355	0.248567	0.268016	0.285869	0.3079	0.291297	0.270598	0.259452	0.252984	0.247534	0.247467	0.253411	0.23683	0.22476	0.222166	0.219518
	6.A.	Shift Correct	4	43	0.224206	0.218895	0.218069	0.226135	0.244325	0.24977	0.23651	0.245706	0.241594	0.227471	0.233219	0.235583	0.223134	0.223615	0.229421	0.232698	0.228158	0.220179	0.216791	0.224805	0.225333	0.237923	0.254612	0.264339	0.261081	0.261266	0.259404	0.239148	0.238325	0.242013	0.252595	0.277564	0.290755	0.287133	0.259486	0.244775	0.23303	0.222583	0.222757	0.218427	0.213536	0.20571	0.196825	0.193924	0.195709
	6.A.	Shift Correct	4	44	0.230439	0.22052	0.214517	0.216684	0.235424	0.261281	0.273711	0.26322	0.25288	0.243363	0.270076	0.265762	0.260246	0.25564	0.25595	0.2523	0.232642	0.206209	0.202654	0.205143	0.194687	0.182446	0.195191	0.200324	0.206979	0.228187	0.224692	0.226573	0.221317	0.224672	0.235191	0.255135	0.260905	0.252484	0.240038	0.229568	0.213812	0.20339	0.19849	0.194638	0.191198	0.188418	0.185632	0.178848	0.177959
	6.A.	Shift Correct	4	45	0.252167	0.221214	0.222828	0.231192	0.244912	0.275973	0.297485	0.301329	0.293551	0.288466	0.282714	0.288191	0.2804	0.265228	0.240078	0.221219	0.215894	0.211442	0.194782	0.185682	0.17703	0.171904	0.165101	0.162524	0.154083	0.14589	0.153205	0.196478	0.205009	0.20656	0.214444	0.224034	0.224953	0.219365	0.214219	0.208507	0.208331	0.19881	0.195295	0.193482	0.192351	0.191654	0.190539	0.187984	0.189916
	6.A.	Shift Correct	4	46	0.27514	0.245918	0.236606	0.229475	0.250563	0.277069	0.297004	0.30942	0.31715	0.324332	0.333074	0.317371	0.296084	0.269775	0.238369	0.203094	0.169514	0.170283	0.168432	0.161333	0.159975	0.151421	0.151887	0.158131	0.161337	0.163577	0.166615	0.172432	0.174973	0.181757	0.196952	0.198566	0.179118	0.15522	0.138578	0.171009	0.182311	0.185964	0.189571	0.196165	0.195534	0.196347	0.198617	0.196357	0.186215
	6.A.	Shift Correct	4	47	0.227276	0.216637	0.214449	0.233504	0.25945	0.269977	0.282833	0.296328	0.309452	0.318684	0.316579	0.301253	0.284946	0.260375	0.220188	0.176078	0.151649	0.142099	0.137729	0.156959	0.139677	0.145586	0.157248	0.173113	0.188676	0.189059	0.181931	0.163947	0.16338	0.18314	0.213916	0.197294	0.194343	0.173603	0.171967	0.172032	0.165071	0.152896	0.157396	0.17659	0.183026	0.186004	0.183179	0.196826	0.1885
	6.A.	Shift Correct	4	48	0.224776	0.220206	0.209757	0.234551	0.235651	0.24002	0.252696	0.264192	0.276511	0.295929	0.285313	0.268772	0.241102	0.22339	0.210972	0.174792	0.162046	0.1565	0.15515	0.158491	0.188177	0.180393	0.180873	0.198529	0.207453	0.21951	0.214794	0.181381	0.174995	0.186056	0.209953	0.208032	0.205392	0.193243	0.198059	0.199494	0.181531	0.160754	0.149283	0.154047	0.167975	0.174072	0.172603	0.177722	0.183865
	6.A.	Shift Correct	4	49	0.209916	0.211079	0.203527	0.182408	0.172553	0.18438	0.208042	0.221808	0.220578	0.206019	0.200513	0.220441	0.205716	0.184488	0.18461	0.18818	0.177665	0.162299	0.158234	0.16728	0.187393	0.200976	0.210947	0.201444	0.207435	0.232032	0.208949	0.202509	0.192803	0.186353	0.19564	0.206822	0.198468	0.197734	0.199644	0.20099	0.192681	0.177352	0.159863	0.146987	0.130025	0.137351	0.145551	0.176423	0.183042
	6.A.	Shift Correct	4	50	0.202532	0.181527	0.175811	0.16307	0.153483	0.168628	0.191631	0.189036	0.196435	0.193137	0.182489	0.170718	0.164879	0.145957	0.173593	0.187737	0.176168	0.166824	0.159799	0.158492	0.181914	0.193619	0.177204	0.205912	0.236971	0.252364	0.230534	0.18635	0.183788	0.191503	0.202126	0.211501	0.211691	0.203026	0.203013	0.199007	0.191944	0.183513	0.141137	0.131073	0.120976	0.121253	0.143554	0.175902	0.189821
	6.A.	Shift Correct	4	51	0.181666	0.168642	0.159201	0.148858	0.143548	0.169079	0.197062	0.195007	0.190819	0.194957	0.176391	0.157864	0.136541	0.146593	0.154028	0.163879	0.192049	0.194717	0.192713	0.189831	0.191158	0.216322	0.205452	0.240774	0.238934	0.24387	0.241967	0.206541	0.219118	0.222856	0.211729	0.21931	0.220254	0.22328	0.239554	0.215616	0.177022	0.154825	0.144285	0.118223	0.118183	0.108903	0.135677	0.156034	0.186468
	6.A.	Shift Correct	4	52	0.196715	0.18987	0.177838	0.165245	0.146439	0.132022	0.155257	0.18306	0.196568	0.208596	0.184502	0.172834	0.152077	0.146742	0.160785	0.178285	0.185113	0.215944	0.237147	0.250338	0.24127	0.231795	0.219565	0.218968	0.223133	0.222298	0.230924	0.242193	0.237371	0.230708	0.231835	0.230842	0.222682	0.229158	0.244815	0.233511	0.172165	0.137233	0.112018	0.1002	0.100253	0.101038	0.124479	0.154642	0.170087
	6.A.	Shift Correct	4	53	0.21145	0.210503	0.185017	0.18335	0.183916	0.177079	0.171993	0.182889	0.191669	0.193354	0.18699	0.179817	0.176799	0.181248	0.189368	0.188267	0.169793	0.210925	0.239703	0.248005	0.236424	0.215133	0.193638	0.17977	0.182246	0.185567	0.196228	0.227516	0.25132	0.243467	0.220928	0.226337	0.237182	0.236214	0.24089	0.226467	0.184396	0.146647	0.125719	0.11121	0.110101	0.122093	0.146275	0.165024	0.180951
	6.A.	Shift Correct	4	54	0.212749	0.222534	0.235326	0.232818	0.228507	0.209042	0.192849	0.193005	0.201621	0.204597	0.191644	0.203514	0.20647	0.220399	0.209676	0.217336	0.181861	0.192849	0.226804	0.23832	0.221634	0.168235	0.147409	0.146782	0.152776	0.156706	0.168583	0.205141	0.223557	0.234502	0.223316	0.222559	0.227315	0.230672	0.232855	0.22316	0.199796	0.194041	0.165551	0.14834	0.144575	0.12609	0.124398	0.133446	0.145599
	6.A.	Shift Correct	4	55	0.198548	0.20326	0.21796	0.227299	0.221861	0.214355	0.195275	0.1988	0.218277	0.224201	0.242472	0.247061	0.254503	0.259576	0.250514	0.22273	0.196423	0.171963	0.186397	0.20151	0.203613	0.163473	0.125957	0.14543	0.147831	0.146671	0.171988	0.186505	0.187974	0.202177	0.205338	0.216986	0.221989	0.22327	0.220949	0.218133	0.216849	0.215035	0.197266	0.178211	0.180201	0.145519	0.128638	0.122822	0.125949
	6.A.	Shift Correct	4	56	0.160741	0.160213	0.172081	0.157685	0.133614	0.148255	0.160311	0.176485	0.188332	0.234628	0.242573	0.247256	0.24834	0.257765	0.26549	0.244504	0.197912	0.177624	0.190238	0.205129	0.177722	0.173737	0.150115	0.148533	0.144582	0.145415	0.142192	0.157337	0.155945	0.158518	0.187221	0.204722	0.216189	0.223304	0.208655	0.207543	0.214262	0.188285	0.179422	0.151543	0.148755	0.162711	0.17537	0.157707	0.133273
	6.A.	Shift Correct	4	57	0.130021	0.115457	0.099483	0.0978045	0.101227	0.135994	0.133254	0.148411	0.187068	0.20633	0.218475	0.204104	0.223996	0.219106	0.251831	0.219792	0.181392	0.165391	0.161511	0.150629	0.153292	0.155033	0.157984	0.159339	0.155927	0.158172	0.147151	0.129846	0.136285	0.142949	0.167786	0.190262	0.219568	0.215168	0.210638	0.226944	0.233418	0.198136	0.147253	0.12762	0.13134	0.127596	0.139204	0.15232	0.147682
	6.A.	Shift Correct	4	58	0.133132	0.109385	0.111234	0.108861	0.110697	0.121917	0.11092	0.118757	0.147344	0.176488	0.192295	0.184538	0.186952	0.182549	0.191635	0.16891	0.145644	0.107209	0.100797	0.102116	0.110408	0.126408	0.167062	0.200493	0.218666	0.193019	0.15133	0.12054	0.144901	0.135212	0.16159	0.180689	0.204961	0.204071	0.189102	0.196236	0.206855	0.187543	0.162045	0.150124	0.12879	0.0959739	0.0987009	0.110979	0.127154
	6.A.	Shift Correct	4	59	0.143546	0.124379	0.14166	0.128231	0.114769	0.110371	0.0923093	0.114251	0.132668	0.143592	0.150438	0.150337	0.147499	0.15291	0.147731	0.123156	0.107294	0.0908282	0.0960664	0.0966485	0.0984543	0.119703	0.15281	0.171175	0.168235	0.157412	0.143074	0.11762	0.130066	0.139523	0.164842	0.186725	0.196696	0.190043	0.170934	0.159245	0.180121	0.179573	0.174954	0.176402	0.184375	0.150465	0.110721	0.0987417	0.124279
	6.A.	Shift Correct	4	60	0.137768	0.148172	0.12707	0.141959	0.119541	0.110633	0.0977823	0.128054	0.144572	0.166376	0.18445	0.166779	0.170933	0.132567	0.134759	0.137894	0.126831	0.101723	0.0795299	0.105355	0.108638	0.109134	0.131447	0.116022	0.11293	0.106255	0.0960422	0.0980538	0.104077	0.118878	0.14973	0.171499	0.17723	0.168018	0.15929	0.133539	0.154458	0.176881	0.181563	0.170044	0.176242	0.171721	0.153686	0.138293	0.136042
	6.A.	Shift Correct	4	61	0.142047	0.120689	0.120477	0.138333	0.117768	0.0990495	0.101894	0.127914	0.143395	0.150842	0.179831	0.197155	0.194702	0.18603	0.15542	0.144512	0.152995	0.129886	0.118157	0.0984022	0.104162	0.120749	0.145752	0.130055	0.134695	0.113264	0.110528	0.122568	0.119787	0.12035	0.137141	0.152631	0.155958	0.160415	0.148201	0.116436	0.131033	0.147331	0.162902	0.145435	0.170804	0.1798	0.17712	0.154698	0.148354
	6.A.	Shift Correct	4	62	0.0999207	0.0991408	0.109736	0.131263	0.115615	0.092622	0.100392	0.128749	0.148519	0.172605	0.205928	0.20732	0.192763	0.184403	0.167926	0.168427	0.176722	0.172291	0.141885	0.115245	0.128222	0.141674	0.158476	0.166824	0.159828	0.137675	0.133274	0.127169	0.113575	0.102338	0.116665	0.159131	0.188388	0.176821	0.164575	0.150921	0.115599	0.129232	0.151059	0.124078	0.153173	0.169244	0.174241	0.143639	0.13982
	6.A.	Shift Correct	4	63	0.136678	0.14356	0.142548	0.133915	0.109916	0.106845	0.103174	0.137215	0.17649	0.210336	0.214217	0.206189	0.187435	0.171933	0.163531	0.164165	0.151493	0.141433	0.177602	0.172635	0.167237	0.151996	0.135568	0.134024	0.141663	0.14509	0.122658	0.118046	0.116656	0.111504	0.106805	0.131772	0.175915	0.184752	0.166074	0.169289	0.156031	0.14527	0.142775	0.124585	0.148515	0.159292	0.16301	0.142995	0.129903
	6.A.	Shift Correct	4	64	0.170555	0.171156	0.158179	0.134008	0.112529	0.109883	0.118225	0.157067	0.201211	0.223686	0.229636	0.235984	0.183527	0.165631	0.154356	0.159515	0.14916	0.154251	0.184141	0.203642	0.194048	0.161129	0.124276	0.118516	0.150171	0.148515	0.117267	0.106232	0.0971368	0.101922	0.112435	0.155963	0.199432	0.209059	0.15975	0.176796	0.167113	0.160107	0.141494	0.11195	0.0982409	0.138253	0.139907	0.129076	0.12433
	6.A.	Shift Correct	4	65	0.218056	0.190371	0.149422	0.109679	0.0997414	0.119905	0.132307	0.168834	0.19823	0.202408	0.191157	0.136947	0.13412	0.116541	0.0984146	0.0850989	0.125129	0.163246	0.209504	0.240161	0.241006	0.159137	0.137517	0.144646	0.169792	0.143124	0.148172	0.115423	0.0912888	0.0960219	0.130163	0.178101	0.217447	0.225129	0.216619	0.192367	0.16684	0.159578	0.128046	0.11493	0.0807503	0.119712	0.148665	0.141432	0.12225
	6.A.	Shift Correct	4	66	0.188444	0.169019	0.12565	0.0956059	0.088965	0.132523	0.131601	0.146605	0.199081	0.181516	0.142146	0.112176	0.10549	0.0907095	0.0693079	0.0555801	0.0901751	0.160085	0.21075	0.244717	0.231817	0.178377	0.150669	0.139416	0.163815	0.166149	0.116966	0.114836	0.0991788	0.115719	0.142868	0.206385	0.220747	0.217816	0.210818	0.1935	0.164617	0.130953	0.121125	0.131389	0.0982652	0.0953179	0.11216	0.129972	0.120306
	6.A.	Shift Correct	4	67	0.139127	0.131327	0.112271	0.109039	0.114709	0.135399	0.14549	0.147187	0.19948	0.171313	0.140206	0.128721	0.129196	0.0951736	0.0650691	0.0508779	0.0880525	0.138435	0.195949	0.21965	0.236533	0.211788	0.191357	0.222795	0.184101	0.174153	0.134816	0.11958	0.108672	0.0971162	0.130063	0.176323	0.194684	0.198933	0.208845	0.16908	0.152909	0.137036	0.142755	0.136292	0.0991812	0.0609999	0.0707787	0.105883	0.112948
	6.A.	Shift Correct	4	68	0.0924968	0.0879498	0.100704	0.0883361	0.0997082	0.158594	0.178319	0.189841	0.208829	0.173436	0.151218	0.141362	0.164255	0.112509	0.11364	0.0742947	0.114446	0.140098	0.185061	0.204997	0.210287	0.207973	0.214356	0.243859	0.196085	0.158575	0.138727	0.129033	0.122885	0.120969	0.142167	0.199792	0.196151	0.200506	0.208546	0.180258	0.160088	0.150582	0.151936	0.136451	0.102227	0.0725799	0.0757055	0.112881	0.130106
	6.A.	Shift Correct	4	69	0.0826442	0.0695659	0.130302	0.122159	0.137317	0.187305	0.218613	0.240929	0.243931	0.200812	0.179925	0.127954	0.147651	0.140299	0.147272	0.102704	0.117998	0.15361	0.183273	0.206705	0.20492	0.205997	0.207176	0.228228	0.194245	0.145723	0.129622	0.133128	0.139768	0.137624	0.156287	0.188619	0.198869	0.195969	0.205739	0.184962	0.148067	0.137648	0.143592	0.136631	0.130078	0.129642	0.130696	0.133615	0.141467
	6.A.	Shift Correct	4	70	0.125363	0.121379	0.159782	0.175389	0.179291	0.218357	0.254101	0.263943	0.247667	0.179924	0.168194	0.137425	0.131899	0.164971	0.167913	0.126914	0.149387	0.172312	0.186224	0.221061	0.231861	0.210552	0.194348	0.204373	0.1754	0.144557	0.12262	0.114371	0.12712	0.137676	0.142355	0.1659	0.188069	0.215594	0.200242	0.18227	0.14811	0.138856	0.132123	0.145821	0.142774	0.140432	0.153915	0.168466	0.143827
	6.A.	Shift Correct	4	71	0.169216	0.132355	0.175816	0.178819	0.191424	0.204439	0.229781	0.251698	0.230496	0.196636	0.164356	0.133624	0.1266	0.158527	0.164542	0.163649	0.171407	0.206593	0.22705	0.247734	0.24143	0.251635	0.249546	0.234624	0.16826	0.142187	0.105531	0.0893047	0.100361	0.120289	0.133608	0.143715	0.149016	0.166373	0.201488	0.188992	0.139932	0.153264	0.137707	0.150883	0.133748	0.149891	0.174549	0.186329	0.148998
	6.A.	Shift Correct	4	72	0.147518	0.148978	0.183626	0.185109	0.1807	0.196201	0.203598	0.226943	0.243811	0.201108	0.16002	0.14002	0.141928	0.138188	0.164819	0.196763	0.182389	0.198691	0.230104	0.22721	0.224575	0.217797	0.248478	0.21806	0.175903	0.147681	0.117873	0.0918781	0.0779637	0.101755	0.135075	0.133923	0.142615	0.193018	0.190881	0.186532	0.178252	0.175974	0.200325	0.173134	0.133428	0.165683	0.182414	0.195454	0.163821
	6.A.	Shift Correct	4	73	0.10358	0.114796	0.151499	0.142442	0.162505	0.157628	0.161217	0.206603	0.231783	0.233411	0.179004	0.133587	0.148882	0.124736	0.160271	0.168163	0.203493	0.202353	0.241654	0.222165	0.189057	0.187101	0.229713	0.210657	0.168725	0.179032	0.139099	0.115981	0.0793739	0.118937	0.141733	0.134148	0.124295	0.143321	0.154128	0.181478	0.205325	0.194789	0.253307	0.1884	0.143467	0.186991	0.19149	0.191923	0.17099
	6.A.	Shift Correct	4	74	0.103235	0.0941934	0.126527	0.124162	0.118651	0.121318	0.11916	0.170392	0.21143	0.224652	0.226098	0.181472	0.155283	0.15154	0.160087	0.15765	0.193833	0.200241	0.244027	0.189527	0.150949	0.156604	0.19582	0.170126	0.152599	0.164726	0.140467	0.0980702	0.0827172	0.125545	0.146393	0.130331	0.119371	0.132906	0.120235	0.188104	0.269013	0.251011	0.234215	0.174573	0.167545	0.209027	0.200167	0.175285	0.171578
	6.A.	Shift Correct	4	75	0.116733	0.109536	0.106127	0.147604	0.104788	0.102137	0.102455	0.161274	0.188579	0.218712	0.199022	0.192956	0.184294	0.19284	0.186994	0.202236	0.204766	0.197869	0.199764	0.165671	0.127518	0.137365	0.171881	0.159854	0.146523	0.149285	0.131793	0.0928001	0.0950604	0.126114	0.139523	0.12956	0.108985	0.0981418	0.109135	0.180236	0.25043	0.251302	0.216032	0.130044	0.150574	0.198705	0.19796	0.154725	0.146882
	6.A.	Shift Correct	4	76	0.140841	0.103849	0.121813	0.133593	0.110546	0.0981348	0.104776	0.170311	0.153223	0.188223	0.198769	0.199397	0.219576	0.235905	0.224722	0.24002	0.21456	0.211469	0.181985	0.129544	0.121971	0.130471	0.159917	0.155165	0.137797	0.137239	0.112868	0.111828	0.10425	0.141738	0.140282	0.135099	0.108664	0.0943424	0.123349	0.173291	0.204249	0.20119	0.186442	0.106251	0.125857	0.177743	0.15474	0.140439	0.161486
	6.A.	Shift Correct	4	77	0.139618	0.128915	0.131348	0.146374	0.109302	0.0869467	0.103085	0.137153	0.130727	0.180884	0.210844	0.224789	0.244297	0.255501	0.248066	0.228465	0.171366	0.198054	0.182801	0.156679	0.144679	0.134408	0.12165	0.12729	0.131622	0.128635	0.102399	0.106547	0.113248	0.134837	0.142024	0.137306	0.15688	0.119373	0.15049	0.156884	0.145613	0.133251	0.168423	0.139118	0.148308	0.178971	0.142294	0.148489	0.161782
	6.A.	Shift Correct	4	78	0.138731	0.140188	0.124287	0.137822	0.0930692	0.0676112	0.105782	0.124102	0.12345	0.163655	0.186742	0.232088	0.243544	0.255461	0.234572	0.206464	0.16071	0.149824	0.171018	0.187542	0.162154	0.13743	0.123618	0.116258	0.123026	0.129029	0.119627	0.0986905	0.126328	0.126163	0.138263	0.136527	0.148051	0.153119	0.159746	0.146723	0.119992	0.133838	0.184922	0.196032	0.183168	0.170176	0.142894	0.152714	0.156812
	6.A.	Shift Correct	4	79	0.147197	0.14053	0.112172	0.12949	0.127464	0.11354	0.113968	0.13492	0.118352	0.150721	0.19435	0.22674	0.255507	0.221186	0.178993	0.178804	0.144829	0.131635	0.138011	0.157735	0.156328	0.117625	0.098388	0.111351	0.125472	0.143477	0.125997	0.107675	0.118823	0.11652	0.107549	0.130408	0.156444	0.163703	0.178971	0.154185	0.137668	0.15321	0.19275	0.202784	0.199677	0.174886	0.161853	0.131657	0.139949
	6.A.	Shift Correct	4	80	0.154646	0.128102	0.107252	0.133596	0.183415	0.159822	0.11329	0.130573	0.130579	0.154144	0.189092	0.216721	0.260541	0.204854	0.158842	0.143728	0.143658	0.127993	0.1118	0.0958186	0.1154	0.0963591	0.092461	0.0948511	0.12918	0.164248	0.127813	0.142191	0.15116	0.103166	0.103114	0.124581	0.185214	0.167515	0.198317	0.166256	0.163451	0.185814	0.201246	0.196187	0.205064	0.193484	0.172721	0.128807	0.104644
	6.A.	Shift Correct	4	81	0.18008	0.118059	0.136029	0.180227	0.213511	0.208277	0.103775	0.118128	0.129672	0.161847	0.184464	0.22704	0.231413	0.198905	0.143631	0.14092	0.144182	0.145714	0.134491	0.123489	0.127543	0.128312	0.136802	0.132987	0.149586	0.180191	0.147405	0.142595	0.155927	0.107337	0.0995794	0.135404	0.203479	0.213351	0.19391	0.169258	0.192789	0.199782	0.204341	0.18367	0.219564	0.209333	0.168313	0.143541	0.123645
	6.A.	Shift Correct	4	82	0.16463	0.139432	0.166993	0.214042	0.2289	0.200313	0.106008	0.103286	0.0945415	0.168941	0.201764	0.239775	0.224093	0.187374	0.124723	0.141068	0.170045	0.169795	0.216323	0.183047	0.1615	0.161119	0.159158	0.134573	0.170138	0.182945	0.176763	0.171912	0.181888	0.0831406	0.128088	0.175074	0.198715	0.208506	0.177642	0.160097	0.190614	0.205427	0.212524	0.224621	0.233622	0.199678	0.172975	0.136497	0.157903
	6.A.	Shift Correct	4	83	0.143902	0.124925	0.192185	0.23951	0.269078	0.196982	0.152547	0.115253	0.081735	0.185359	0.234356	0.252548	0.239524	0.150303	0.118976	0.173366	0.187564	0.171997	0.224112	0.233402	0.172363	0.183901	0.179439	0.184151	0.188415	0.1942	0.207145	0.205835	0.179924	0.128116	0.118261	0.144018	0.166863	0.150969	0.143635	0.151575	0.169168	0.173884	0.191223	0.217761	0.228623	0.158465	0.172623	0.11347	0.171455
	6.A.	Shift Correct	4	84	0.124832	0.108505	0.181936	0.219289	0.267531	0.210501	0.170918	0.151956	0.143385	0.18334	0.218548	0.264941	0.233872	0.14185	0.139303	0.194293	0.191008	0.164222	0.194054	0.228851	0.189468	0.215175	0.201402	0.206535	0.188928	0.195713	0.198433	0.174584	0.204377	0.16776	0.152149	0.107352	0.135221	0.13074	0.118047	0.13835	0.15593	0.167116	0.163466	0.196717	0.205976	0.111528	0.130319	0.149075	0.168437
	6.A.	Shift Correct	4	85	0.102518	0.0858685	0.128311	0.176199	0.188753	0.188821	0.172236	0.155947	0.153844	0.188132	0.218525	0.265692	0.219542	0.131667	0.173243	0.14702	0.173158	0.165721	0.155781	0.185304	0.218173	0.188175	0.218198	0.210815	0.202708	0.183815	0.146527	0.145186	0.210895	0.179528	0.13534	0.0926915	0.126551	0.127164	0.16176	0.156769	0.15738	0.172321	0.198663	0.190291	0.180837	0.11214	0.134941	0.159172	0.182667
	6.A.	Shift Correct	4	86	0.0873544	0.0760564	0.0993862	0.132218	0.154897	0.18547	0.161782	0.154785	0.144633	0.187704	0.221011	0.208638	0.208958	0.189367	0.190021	0.120167	0.149332	0.11641	0.131143	0.14781	0.179081	0.206136	0.226269	0.20627	0.18781	0.171541	0.172835	0.139325	0.217599	0.182902	0.155835	0.108892	0.147585	0.155376	0.189401	0.171116	0.151116	0.164411	0.190732	0.149038	0.149177	0.125309	0.119637	0.161614	0.173515
	6.A.	Shift Correct	4	87	0.108002	0.0757569	0.114559	0.134972	0.134606	0.156245	0.124472	0.153062	0.150109	0.173198	0.183609	0.184089	0.189474	0.205424	0.176334	0.146322	0.118733	0.113176	0.148932	0.153506	0.168928	0.225594	0.229869	0.212271	0.168774	0.188614	0.218117	0.188235	0.200301	0.204506	0.167702	0.155856	0.166992	0.165613	0.20998	0.206108	0.166406	0.155649	0.186569	0.172422	0.138756	0.104362	0.123076	0.179769	0.190695
	6.A.	Shift Correct	4	88	0.148075	0.0945058	0.130507	0.147105	0.135348	0.126118	0.123049	0.173862	0.172738	0.169627	0.167121	0.190489	0.155814	0.170447	0.148287	0.146825	0.116287	0.0861396	0.129781	0.168053	0.203122	0.247353	0.245736	0.195321	0.167516	0.206671	0.23567	0.221492	0.211205	0.24944	0.20382	0.185774	0.165468	0.152534	0.201084	0.186979	0.172285	0.160874	0.211437	0.257025	0.17161	0.112514	0.132089	0.194439	0.226286
	6.A.	Shift Correct	4	89	0.160937	0.0906544	0.147376	0.14667	0.127005	0.113912	0.151075	0.198358	0.199263	0.191936	0.193515	0.191179	0.121793	0.107937	0.130682	0.143125	0.117976	0.0738344	0.123968	0.172341	0.219578	0.244638	0.276854	0.217404	0.178376	0.20343	0.243646	0.245969	0.277218	0.273253	0.225025	0.192751	0.166849	0.147602	0.168955	0.166275	0.179643	0.211552	0.284924	0.303726	0.20064	0.121679	0.141581	0.210046	0.204048
	6.A.	Shift Correct	4	90	0.153987	0.120979	0.137846	0.167637	0.134391	0.0997976	0.188626	0.220564	0.238747	0.24589	0.235346	0.161616	0.114217	0.0715166	0.101081	0.119916	0.120486	0.0946984	0.133034	0.179805	0.222594	0.274761	0.31074	0.211339	0.211052	0.207547	0.266656	0.261215	0.304685	0.278948	0.233942	0.170254	0.153741	0.151548	0.146743	0.157765	0.186326	0.199662	0.322291	0.305079	0.235996	0.143049	0.152097	0.214359	0.214157
	6.A.	Shift Correct	4	91	0.117947	0.131555	0.132037	0.160228	0.139681	0.134639	0.224023	0.277177	0.276581	0.270298	0.231686	0.186925	0.0912822	0.0575926	0.0903019	0.13306	0.156097	0.13725	0.134238	0.1983	0.237651	0.310338	0.325082	0.231011	0.215606	0.205296	0.267539	0.281373	0.295866	0.287863	0.247763	0.183527	0.12236	0.157469	0.103558	0.173662	0.185715	0.248866	0.30389	0.303395	0.261759	0.188608	0.134411	0.150741	0.188882
	6.A.	Shift Correct	4	92	0.116427	0.136681	0.135392	0.1364	0.0918748	0.124076	0.237325	0.297176	0.294913	0.28334	0.24231	0.194155	0.121973	0.102683	0.131505	0.150465	0.193403	0.169746	0.152522	0.17056	0.261272	0.340969	0.323859	0.250395	0.211499	0.205948	0.275901	0.326631	0.291065	0.283093	0.251339	0.189109	0.0975771	0.117227	0.124621	0.172712	0.178465	0.250419	0.281946	0.278933	0.276207	0.206357	0.122192	0.136286	0.160496
	6.A.	Shift Correct	4	93	0.136746	0.18095	0.15176	0.140763	0.142642	0.167667	0.256897	0.291128	0.282261	0.295247	0.27457	0.215547	0.158797	0.146656	0.16834	0.177653	0.176495	0.161611	0.161045	0.17826	0.288643	0.321357	0.31388	0.251559	0.217873	0.203991	0.264829	0.325648	0.29823	0.264252	0.251106	0.183122	0.0949102	0.113551	0.16497	0.184582	0.150885	0.246328	0.270249	0.235017	0.261877	0.211055	0.116861	0.155604	0.165622
	6.A.	Shift Correct	4	94	0.176042	0.210918	0.176835	0.170319	0.163576	0.19969	0.278723	0.300282	0.272979	0.280904	0.322463	0.236282	0.164291	0.16669	0.190515	0.191631	0.177374	0.141564	0.142538	0.186546	0.266601	0.266084	0.306973	0.267598	0.231492	0.195907	0.236092	0.337336	0.318715	0.237937	0.200764	0.144658	0.0849174	0.0878966	0.180264	0.175697	0.158156	0.245002	0.288078	0.221737	0.252843	0.226828	0.154789	0.186004	0.157898
	6.A.	Shift Correct	4	95	0.197178	0.184652	0.217658	0.231753	0.185858	0.24803	0.299267	0.294372	0.279415	0.257065	0.320768	0.249116	0.180417	0.190874	0.193815	0.19515	0.174688	0.14492	0.131838	0.174659	0.230477	0.196782	0.259438	0.263727	0.247656	0.199534	0.267153	0.340733	0.359849	0.225004	0.166327	0.146272	0.0760454	0.0979964	0.162729	0.155887	0.130869	0.232851	0.286159	0.17127	0.226372	0.200327	0.155493	0.187358	0.129545
	6.A.	Shift Correct	4	96	0.200579	0.177797	0.198687	0.22439	0.189611	0.250335	0.31795	0.313498	0.293486	0.271756	0.3096	0.259281	0.192608	0.20193	0.186371	0.161201	0.161551	0.158397	0.121292	0.172695	0.183253	0.146498	0.230661	0.259951	0.2714	0.223467	0.323902	0.366264	0.36316	0.227381	0.152444	0.120353	0.0666803	0.0993417	0.114455	0.118632	0.133376	0.185327	0.240023	0.139589	0.158058	0.157255	0.135433	0.150706	0.138628
	6.A.	Shift Correct	4	97	0.181495	0.123125	0.176403	0.211379	0.188872	0.248918	0.353377	0.323573	0.283348	0.273372	0.28597	0.26862	0.197744	0.207491	0.172509	0.129044	0.150041	0.177776	0.092994	0.161325	0.151199	0.124311	0.20653	0.278774	0.271304	0.261425	0.318242	0.382161	0.364626	0.22959	0.143544	0.115315	0.0978141	0.118013	0.0939884	0.11177	0.14616	0.203394	0.223752	0.140728	0.116551	0.107552	0.0889943	0.104296	0.135774
	6.A.	Shift Correct	4	98	0.155276	0.134283	0.171017	0.217254	0.233278	0.251504	0.255767	0.30795	0.266363	0.241674	0.290484	0.268968	0.20685	0.169064	0.161038	0.153256	0.171479	0.192374	0.0647393	0.148783	0.160266	0.117275	0.167595	0.289879	0.289828	0.272339	0.299327	0.348706	0.364157	0.229867	0.127269	0.13247	0.106829	0.13112	0.0921998	0.118854	0.168503	0.187756	0.222951	0.207819	0.16041	0.137559	0.0828655	0.0900514	0.149259
	6.A.	Shift Correct	4	99	0.107454	0.0962709	0.164821	0.23436	0.249711	0.204007	0.234975	0.277236	0.241317	0.206059	0.239957	0.264976	0.2005	0.152394	0.180068	0.13422	0.168821	0.161308	0.0900667	0.119072	0.172529	0.141904	0.143546	0.256641	0.285843	0.282501	0.242308	0.310335	0.297144	0.203107	0.120049	0.157552	0.0943753	0.132191	0.121234	0.114428	0.192661	0.222548	0.247933	0.28734	0.24631	0.183608	0.132885	0.136499	0.175235
	6.A.	Shift Correct	4	100	0.100445	0.0958327	0.14714	0.247712	0.210847	0.199139	0.22375	0.234655	0.22194	0.17361	0.200242	0.237664	0.173402	0.127031	0.203658	0.142627	0.179495	0.136067	0.109232	0.109959	0.123146	0.154634	0.178485	0.223187	0.276834	0.285006	0.229043	0.278425	0.264396	0.161641	0.142636	0.177948	0.106441	0.1802	0.148737	0.0938413	0.19282	0.238392	0.278918	0.319134	0.27326	0.205241	0.162835	0.192069	0.194515
	6.A.	Shift Correct	5	1	0.411333	0.41631	0.420489	0.423487	0.424742	0.423475	0.418157	0.409005	0.408703	0.410776	0.410419	0.408468	0.405519	0.401872	0.397694	0.39309	0.388142	0.382928	0.37754	0.372075	0.366638	0.361364	0.356437	0.352091	0.348598	0.346172	0.34448	0.341632	0.336096	0.329898	0.32462	0.320185	0.316121	0.311999	0.307474	0.302293	0.296294	0.289414	0.281668	0.273129	0.263921	0.254162	0.24394	0.233349	0.222561
	6.A.	Shift Correct	5	2	0.389957	0.387124	0.445721	0.442002	0.438715	0.43512	0.431296	0.427423	0.423672	0.420129	0.416753	0.413395	0.409862	0.405965	0.401538	0.396465	0.390683	0.384189	0.377018	0.369221	0.360858	0.352018	0.342836	0.33353	0.324378	0.315654	0.307564	0.300239	0.293776	0.288317	0.284121	0.281604	0.281001	0.281169	0.279525	0.275368	0.269847	0.263795	0.257483	0.250921	0.244047	0.236844	0.229405	0.221947	0.214812
	6.A.	Shift Correct	5	3	0.434823	0.43921	0.442791	0.445092	0.445758	0.444637	0.441719	0.436944	0.430058	0.421115	0.412891	0.407374	0.396739	0.384602	0.378817	0.377855	0.379746	0.373245	0.359561	0.347808	0.337143	0.325632	0.311092	0.292981	0.276204	0.263415	0.253345	0.245116	0.238532	0.233595	0.230317	0.228671	0.228355	0.228473	0.227837	0.225808	0.222513	0.218704	0.219333	0.235593	0.232053	0.22358	0.212951	0.20017	0.185572
	6.A.	Shift Correct	5	4	0.470077	0.466667	0.463598	0.459786	0.453052	0.444228	0.435407	0.426843	0.418044	0.408442	0.397539	0.385083	0.371307	0.35693	0.342815	0.329618	0.317764	0.307539	0.299085	0.292302	0.286824	0.282116	0.27704	0.266652	0.246312	0.224654	0.207358	0.207787	0.212252	0.217436	0.222658	0.225477	0.218073	0.21097	0.211304	0.214466	0.218769	0.223729	0.228985	0.233888	0.237561	0.239076	0.237068	0.228739	0.212382
	6.A.	Shift Correct	5	5	0.416893	0.405353	0.412276	0.40476	0.399018	0.393745	0.387327	0.37999	0.372097	0.363908	0.355636	0.34738	0.338921	0.328399	0.302148	0.28569	0.280824	0.276097	0.271009	0.265287	0.258616	0.250705	0.241431	0.231073	0.220502	0.21094	0.203283	0.197718	0.193961	0.191678	0.190843	0.191914	0.195683	0.202709	0.212155	0.221316	0.22793	0.231737	0.23335	0.233256	0.231654	0.228604	0.22419	0.218611	0.212212
	6.A.	Shift Correct	5	6	0.376373	0.365908	0.362607	0.362242	0.35868	0.352462	0.350804	0.341529	0.311454	0.289372	0.281487	0.277676	0.274764	0.271546	0.267326	0.261973	0.256338	0.251998	0.250527	0.252355	0.254829	0.254978	0.252865	0.24976	0.244784	0.223873	0.211319	0.203571	0.197201	0.19156	0.18654	0.182166	0.178562	0.176825	0.195713	0.202879	0.21645	0.221503	0.222287	0.219959	0.211787	0.199636	0.188959	0.18128	0.176111
	6.A.	Shift Correct	5	7	0.373277	0.360041	0.348228	0.337483	0.326858	0.314925	0.300203	0.28228	0.263559	0.248194	0.238113	0.232639	0.230491	0.230653	0.232365	0.235005	0.238146	0.241713	0.24589	0.250405	0.253749	0.254419	0.252336	0.248084	0.242127	0.234779	0.226342	0.217142	0.207498	0.197683	0.187941	0.17857	0.170042	0.162987	0.157505	0.152069	0.144082	0.131222	0.110265	0.0718941	0.0483887	0.0631071	0.0803255	0.0949473	0.107087
	6.A.	Shift Correct	5	8	0.378356	0.353908	0.338601	0.323552	0.309177	0.29699	0.285709	0.271027	0.246813	0.225358	0.212816	0.205325	0.202061	0.20391	0.213274	0.234706	0.24601	0.251293	0.25465	0.255869	0.255363	0.253489	0.250424	0.246226	0.240945	0.234647	0.22742	0.219404	0.210807	0.201879	0.192903	0.184206	0.176112	0.168779	0.161936	0.153995	0.127087	0.112329	0.0961607	0.076121	0.0691014	0.0678912	0.0712283	0.077106	0.0839362
	6.A.	Shift Correct	5	9	0.398549	0.377165	0.354425	0.333912	0.315643	0.292696	0.264374	0.236873	0.212084	0.192656	0.17902	0.170617	0.170883	0.187205	0.214647	0.239981	0.25252	0.255434	0.255592	0.254515	0.252575	0.249878	0.246432	0.242211	0.237173	0.23129	0.2246	0.217194	0.209167	0.200635	0.191726	0.18249	0.172798	0.162239	0.15014	0.135872	0.119246	0.100252	0.0780948	0.0591396	0.0548101	0.0526034	0.0537489	0.0586914	0.0684047
	6.A.	Shift Correct	5	10	0.389268	0.369524	0.344971	0.315656	0.283054	0.249551	0.21742	0.191658	0.182097	0.181977	0.18383	0.188975	0.197302	0.207598	0.218301	0.227977	0.235649	0.240908	0.24381	0.244668	0.243865	0.24173	0.238515	0.234402	0.229513	0.223939	0.217741	0.210943	0.203537	0.19545	0.186466	0.17625	0.164385	0.150507	0.134455	0.116532	0.0978557	0.0805126	0.06686	0.0578847	0.0528455	0.0507426	0.050974	0.0534836	0.0620147
	6.A.	Shift Correct	5	11	0.397421	0.387616	0.375635	0.363021	0.348402	0.310532	0.264533	0.227445	0.214952	0.210557	0.212188	0.217718	0.224833	0.23177	0.23752	0.241639	0.244016	0.244689	0.243765	0.241413	0.237855	0.233353	0.22817	0.222545	0.216708	0.210866	0.205232	0.200062	0.195611	0.192007	0.189032	0.185498	0.177954	0.164043	0.148424	0.133157	0.0795142	0.0666171	0.0585197	0.0551573	0.0574448	0.0629051	0.0698241	0.0812341	0.103195
	6.A.	Shift Correct	5	12	0.343249	0.315644	0.3392	0.325867	0.318348	0.311085	0.30429	0.298748	0.294658	0.291678	0.293086	0.29397	0.291948	0.289925	0.288146	0.285322	0.279708	0.269811	0.254898	0.235628	0.214724	0.196033	0.181491	0.170514	0.16191	0.154926	0.149294	0.144984	0.141809	0.139109	0.136002	0.131677	0.129163	0.141614	0.147421	0.151396	0.15312	0.149631	0.13644	0.123511	0.126315	0.132713	0.139409	0.149132	0.166404
	6.A.	Shift Correct	5	13	0.343223	0.340204	0.334151	0.325691	0.316016	0.30583	0.295486	0.285307	0.275944	0.269431	0.272103	0.279238	0.278992	0.279072	0.283678	0.292375	0.297383	0.305258	0.289889	0.251996	0.240343	0.205702	0.186941	0.173526	0.165696	0.159438	0.152999	0.146387	0.140138	0.136584	0.144228	0.153109	0.156105	0.16009	0.165458	0.170895	0.175335	0.177281	0.174638	0.170091	0.167847	0.170952	0.164248	0.155772	0.154604
	6.A.	Shift Correct	5	14	0.350975	0.353203	0.353371	0.348728	0.334654	0.321499	0.310696	0.300383	0.29043	0.281682	0.274673	0.268688	0.262655	0.256102	0.24845	0.255095	0.262961	0.259078	0.262672	0.266931	0.268295	0.266275	0.259821	0.24593	0.228292	0.213549	0.202318	0.193597	0.186396	0.179781	0.173056	0.16832	0.173456	0.180823	0.182887	0.180023	0.176215	0.171763	0.15024	0.137799	0.130962	0.128603	0.13031	0.134288	0.138782
	6.A.	Shift Correct	5	15	0.340328	0.340442	0.336748	0.330114	0.327433	0.328285	0.327722	0.323835	0.315279	0.301186	0.285489	0.274239	0.266424	0.260204	0.257661	0.261302	0.267678	0.272698	0.276464	0.279333	0.280653	0.279454	0.275111	0.267688	0.258024	0.247623	0.238284	0.231343	0.227097	0.224998	0.22433	0.224452	0.222601	0.211462	0.199046	0.186583	0.166311	0.139526	0.128128	0.126157	0.118101	0.117413	0.121615	0.127601	0.133936
	6.A.	Shift Correct	5	16	0.321012	0.315689	0.311123	0.309	0.313905	0.323506	0.331144	0.335881	0.338112	0.337555	0.333812	0.326934	0.316218	0.308789	0.313086	0.32205	0.329506	0.327439	0.313755	0.309824	0.308962	0.308672	0.308816	0.309948	0.313202	0.320596	0.328441	0.318	0.308352	0.303538	0.300611	0.297246	0.287439	0.26327	0.245257	0.232843	0.2212	0.208942	0.195239	0.179691	0.163945	0.142584	0.123738	0.122311	0.118688
	6.A.	Shift Correct	5	17	0.331234	0.32637	0.322558	0.320478	0.320472	0.321881	0.323405	0.323964	0.323025	0.320502	0.316703	0.312351	0.308652	0.306974	0.307953	0.310736	0.313445	0.314632	0.314253	0.31313	0.311372	0.308601	0.306043	0.305247	0.306581	0.309448	0.312567	0.314758	0.315955	0.316951	0.318284	0.319633	0.319268	0.301536	0.27182	0.263386	0.256158	0.248134	0.238668	0.227323	0.214353	0.200498	0.178401	0.149802	0.134674
	6.A.	Shift Correct	5	18	0.306646	0.317031	0.325168	0.327063	0.325586	0.321537	0.315688	0.309734	0.304216	0.298768	0.292677	0.28537	0.276861	0.267395	0.256338	0.241491	0.245123	0.246068	0.240158	0.231754	0.22267	0.21626	0.2141	0.213613	0.213935	0.215216	0.21756	0.221046	0.225691	0.231181	0.239615	0.263318	0.309283	0.310602	0.309756	0.30722	0.30234	0.295297	0.28775	0.287495	0.29309	0.279985	0.264093	0.245606	0.226323
	6.A.	Shift Correct	5	19	0.297376	0.29102	0.279766	0.285715	0.280497	0.276354	0.280979	0.281976	0.282711	0.28321	0.282296	0.276703	0.265672	0.254938	0.244722	0.234186	0.225122	0.218136	0.211032	0.202645	0.193564	0.185377	0.176151	0.159729	0.158553	0.159842	0.156834	0.151343	0.156937	0.190226	0.213883	0.237279	0.256811	0.265364	0.269627	0.272207	0.27472	0.279436	0.263	0.251772	0.254113	0.262276	0.262714	0.258519	0.25129
	6.A.	Shift Correct	5	20	0.235632	0.229706	0.228594	0.230451	0.204539	0.197988	0.199425	0.20491	0.212702	0.220486	0.225785	0.231165	0.242978	0.25901	0.263006	0.241572	0.239459	0.229787	0.213227	0.190495	0.168567	0.153488	0.143494	0.135836	0.130817	0.134024	0.145024	0.152662	0.160182	0.169493	0.180548	0.192442	0.203216	0.210862	0.212613	0.200643	0.220899	0.243134	0.245426	0.247627	0.251527	0.256723	0.261361	0.26311	0.260525
	6.A.	Shift Correct	5	21	0.266057	0.254955	0.242708	0.228036	0.211234	0.196123	0.186236	0.182699	0.185082	0.191515	0.199728	0.20848	0.216467	0.230215	0.268941	0.288192	0.285361	0.280054	0.270991	0.259584	0.206005	0.184423	0.178025	0.172035	0.165334	0.15347	0.154414	0.164009	0.172963	0.182432	0.191865	0.200206	0.206513	0.210358	0.21313	0.226878	0.236155	0.240091	0.232563	0.232861	0.2378	0.245011	0.24965	0.248546	0.243661
	6.A.	Shift Correct	5	22	0.304397	0.294375	0.251531	0.237982	0.228839	0.220081	0.212711	0.209595	0.21837	0.23815	0.245445	0.253678	0.261203	0.266022	0.270003	0.277906	0.289864	0.314122	0.329705	0.31482	0.302139	0.291233	0.272434	0.251947	0.232515	0.213423	0.193965	0.175139	0.170111	0.180292	0.201798	0.213058	0.22075	0.228237	0.229987	0.223894	0.235406	0.229239	0.220765	0.216124	0.211541	0.205184	0.197513	0.165249	0.157498
	6.A.	Shift Correct	5	23	0.311167	0.303923	0.295674	0.287788	0.281555	0.277844	0.278021	0.285668	0.298124	0.327454	0.330768	0.330924	0.331087	0.33186	0.333706	0.33678	0.34068	0.344022	0.344707	0.341542	0.33558	0.327557	0.315876	0.302046	0.289475	0.275917	0.260212	0.24312	0.225468	0.208797	0.197889	0.198727	0.209157	0.224686	0.2346	0.237947	0.236947	0.23232	0.225223	0.217063	0.208435	0.198117	0.183893	0.166253	0.148451
	6.A.	Shift Correct	5	24	0.315433	0.314504	0.312333	0.31012	0.309129	0.310604	0.315666	0.324793	0.337531	0.349772	0.353287	0.353005	0.352333	0.352223	0.353346	0.355955	0.359478	0.362893	0.36529	0.366155	0.365349	0.362851	0.359167	0.358854	0.345204	0.320397	0.297982	0.276686	0.256567	0.236721	0.217077	0.205388	0.205363	0.211282	0.217543	0.220914	0.220523	0.216619	0.209967	0.202175	0.196969	0.193472	0.18044	0.161868	0.142775
	6.A.	Shift Correct	5	25	0.332437	0.337981	0.342001	0.345319	0.348513	0.3518	0.355121	0.358374	0.36161	0.365115	0.375242	0.388278	0.388123	0.382639	0.383705	0.391275	0.376619	0.373152	0.376976	0.382294	0.387398	0.391269	0.39329	0.392952	0.389512	0.378708	0.333709	0.318091	0.296264	0.262718	0.204631	0.147495	0.13413	0.136363	0.178468	0.181277	0.182215	0.181523	0.179927	0.177907	0.175968	0.171988	0.161131	0.14587	0.130343
	6.A.	Shift Correct	5	26	0.350587	0.353887	0.356805	0.359934	0.363609	0.367693	0.371304	0.373621	0.375138	0.377034	0.380402	0.38611	0.393345	0.398779	0.399306	0.395624	0.390399	0.385808	0.385795	0.392433	0.400496	0.406072	0.408286	0.407028	0.40254	0.399165	0.400446	0.390649	0.374195	0.353472	0.327909	0.300092	0.275267	0.255746	0.22249	0.198567	0.17906	0.162172	0.148215	0.136855	0.161708	0.145685	0.128273	0.110814	0.0951347
	6.A.	Shift Correct	5	27	0.336278	0.340677	0.34451	0.348974	0.355228	0.363899	0.369319	0.369282	0.369346	0.370544	0.372621	0.375408	0.378829	0.382748	0.387128	0.392475	0.403108	0.436443	0.456257	0.467658	0.440143	0.418916	0.409554	0.405759	0.406067	0.406994	0.397315	0.397507	0.389916	0.376921	0.359343	0.336218	0.311232	0.286185	0.260546	0.235044	0.21205	0.193389	0.179967	0.106337	0.114076	0.114999	0.109217	0.104224	0.104684
	6.A.	Shift Correct	5	28	0.306854	0.305213	0.308662	0.315815	0.32945	0.343468	0.34241	0.344339	0.347626	0.350744	0.353082	0.354931	0.357091	0.360843	0.367767	0.376704	0.383721	0.390947	0.397703	0.408235	0.431855	0.410443	0.381087	0.3632	0.354598	0.350535	0.343726	0.335335	0.333421	0.32883	0.317626	0.295327	0.296113	0.281629	0.262458	0.239708	0.213895	0.188949	0.179265	0.171827	0.156772	0.141581	0.129369	0.123064	0.122287
	6.A.	Shift Correct	5	29	0.281267	0.279944	0.277512	0.282277	0.30904	0.310978	0.302457	0.308531	0.340247	0.344134	0.341532	0.337796	0.333682	0.329101	0.323942	0.328455	0.342964	0.345312	0.342056	0.335965	0.32547	0.308303	0.293821	0.287289	0.285178	0.282418	0.277431	0.266978	0.274352	0.279007	0.273153	0.254838	0.256234	0.262888	0.263892	0.258587	0.245544	0.230339	0.217511	0.203738	0.190066	0.178652	0.174648	0.16254	0.152394
	6.A.	Shift Correct	5	30	0.376823	0.352215	0.341608	0.339932	0.338991	0.336082	0.331309	0.3268	0.325912	0.32768	0.327145	0.324228	0.319831	0.31545	0.313188	0.314173	0.317378	0.320957	0.322955	0.316103	0.297866	0.27859	0.271686	0.267177	0.261257	0.252617	0.240824	0.234938	0.238478	0.242533	0.24638	0.256944	0.269625	0.277972	0.283614	0.285643	0.279952	0.258595	0.225529	0.207317	0.200538	0.197166	0.195726	0.19743	0.205856
	6.A.	Shift Correct	5	31	0.443842	0.416284	0.394171	0.379778	0.368013	0.355982	0.344062	0.357165	0.337556	0.315356	0.325909	0.333938	0.332065	0.31129	0.30236	0.302345	0.308575	0.323012	0.322163	0.328745	0.288745	0.26875	0.253539	0.278259	0.27374	0.269693	0.266906	0.259893	0.255325	0.260174	0.268832	0.273384	0.278575	0.28339	0.28767	0.289984	0.281034	0.269302	0.258922	0.252257	0.248396	0.223276	0.201517	0.195767	0.193154
	6.A.	Shift Correct	5	32	0.40933	0.384418	0.383968	0.37783	0.375831	0.372936	0.361091	0.344746	0.353782	0.372765	0.380407	0.381269	0.364338	0.348659	0.332015	0.320302	0.318963	0.324531	0.322203	0.31961	0.289685	0.275811	0.274043	0.27012	0.266886	0.263253	0.257049	0.246814	0.236122	0.231029	0.230455	0.227595	0.222394	0.205101	0.197032	0.231206	0.2098	0.194487	0.185025	0.187706	0.194662	0.199236	0.199563	0.196222	0.191901
	6.A.	Shift Correct	5	33	0.418089	0.404799	0.394839	0.376199	0.381838	0.384356	0.359748	0.327238	0.317862	0.319087	0.320348	0.305108	0.308258	0.325059	0.325851	0.326767	0.330412	0.335655	0.341284	0.344428	0.33541	0.316831	0.299457	0.28277	0.269437	0.260384	0.251872	0.217126	0.16914	0.127766	0.113078	0.133098	0.130742	0.124191	0.135088	0.176884	0.177596	0.157086	0.139145	0.139235	0.149265	0.161607	0.172938	0.181135	0.185396
	6.A.	Shift Correct	5	34	0.396494	0.37887	0.360815	0.342022	0.322639	0.303917	0.288966	0.281504	0.281832	0.283226	0.27561	0.273511	0.274972	0.277602	0.282638	0.291745	0.303035	0.314961	0.324914	0.329808	0.327175	0.31592	0.301675	0.286281	0.265736	0.245361	0.220646	0.183353	0.124644	0.100871	0.116891	0.132626	0.141662	0.149146	0.158015	0.170285	0.181124	0.149045	0.109349	0.125251	0.139831	0.15396	0.166134	0.177793	0.206611
	6.A.	Shift Correct	5	35	0.374866	0.359144	0.342246	0.32456	0.307099	0.291544	0.280236	0.275214	0.273066	0.269102	0.263089	0.259819	0.263926	0.2475	0.247403	0.254885	0.266846	0.28627	0.307764	0.310003	0.307427	0.301614	0.288593	0.260009	0.231584	0.224988	0.208626	0.188773	0.162877	0.137101	0.133657	0.144935	0.157375	0.164372	0.166827	0.169591	0.17727	0.179348	0.171976	0.167626	0.172536	0.186524	0.205958	0.234876	0.27673
	6.A.	Shift Correct	5	36	0.359599	0.346625	0.326971	0.303438	0.278266	0.254551	0.233958	0.212101	0.222778	0.241115	0.226463	0.217302	0.22707	0.226635	0.22425	0.223207	0.218383	0.228185	0.213149	0.214173	0.247933	0.254429	0.235128	0.205472	0.18504	0.173174	0.180441	0.186037	0.184619	0.181228	0.186108	0.183	0.172726	0.16572	0.155389	0.164365	0.176071	0.189873	0.191567	0.189943	0.189034	0.190903	0.232283	0.240034	0.257068
	6.A.	Shift Correct	5	37	0.355646	0.343289	0.314499	0.273515	0.224308	0.168293	0.163357	0.139644	0.128381	0.126254	0.134662	0.157926	0.177001	0.177212	0.183151	0.17678	0.191283	0.172771	0.15144	0.140201	0.135857	0.137505	0.141919	0.16309	0.161097	0.165916	0.17506	0.185032	0.193462	0.199381	0.186353	0.171927	0.154386	0.145081	0.161769	0.174925	0.196466	0.214795	0.226029	0.233812	0.241789	0.251211	0.26123	0.26713	0.266044
	6.A.	Shift Correct	5	38	0.335337	0.339627	0.303501	0.261002	0.168785	0.124047	0.113351	0.109588	0.110333	0.115136	0.125532	0.149302	0.17734	0.209411	0.200941	0.189944	0.178678	0.158919	0.146167	0.139415	0.11325	0.0953343	0.0987887	0.118773	0.129237	0.140175	0.155257	0.1717	0.1865	0.193237	0.179147	0.157078	0.136528	0.121641	0.120686	0.143933	0.179644	0.206645	0.222411	0.244634	0.265524	0.272447	0.276358	0.277388	0.274814
	6.A.	Shift Correct	5	39	0.235891	0.259635	0.274064	0.210254	0.166614	0.140868	0.131496	0.126047	0.129636	0.142798	0.160824	0.182285	0.20346	0.210651	0.196479	0.196842	0.188341	0.1643	0.147151	0.133107	0.127132	0.128375	0.133394	0.139341	0.144667	0.150949	0.162044	0.177839	0.190182	0.188303	0.164891	0.1469	0.136097	0.126761	0.102872	0.113205	0.141528	0.187553	0.212379	0.237039	0.256689	0.268606	0.276256	0.281553	0.284466
	6.A.	Shift Correct	5	40	0.140096	0.145533	0.161633	0.166294	0.15556	0.140787	0.130098	0.13758	0.15051	0.164073	0.17628	0.186608	0.19433	0.198968	0.199319	0.19675	0.209433	0.211439	0.227888	0.201559	0.198589	0.200261	0.186121	0.175537	0.164686	0.153378	0.145793	0.161283	0.168544	0.162971	0.154215	0.162794	0.178461	0.182524	0.18208	0.181791	0.189366	0.187468	0.193742	0.19647	0.214907	0.240109	0.251118	0.262893	0.284389
	6.A.	Shift Correct	5	41	0.124142	0.116484	0.101335	0.110698	0.141501	0.161533	0.17087	0.163704	0.160877	0.172362	0.186474	0.199346	0.208741	0.214902	0.219287	0.231551	0.248674	0.261771	0.268912	0.260529	0.247573	0.2336	0.218715	0.19715	0.175139	0.151671	0.144979	0.151703	0.155009	0.152384	0.152083	0.170782	0.173127	0.196505	0.209809	0.216613	0.21728	0.208079	0.203181	0.206478	0.214477	0.224339	0.256957	0.280414	0.289113
	6.A.	Shift Correct	5	42	0.105605	0.109999	0.104244	0.101976	0.105567	0.107149	0.117853	0.141029	0.150803	0.16605	0.198785	0.235278	0.254599	0.270494	0.30099	0.323053	0.327053	0.311583	0.298416	0.260247	0.263424	0.265986	0.20334	0.196938	0.18386	0.172312	0.16529	0.15531	0.152229	0.161556	0.176334	0.238347	0.238656	0.21606	0.214094	0.253288	0.250817	0.223791	0.194809	0.192148	0.202617	0.210181	0.198594	0.233766	0.251059
	6.A.	Shift Correct	5	43	0.11211	0.107363	0.102294	0.103885	0.115461	0.12626	0.120984	0.169271	0.168413	0.190476	0.204721	0.223326	0.277387	0.314529	0.34863	0.350688	0.338615	0.315945	0.298838	0.272555	0.241832	0.228635	0.203993	0.198434	0.18438	0.156717	0.16838	0.159157	0.140443	0.142574	0.164087	0.187805	0.181037	0.166747	0.175515	0.218867	0.22286	0.210779	0.182738	0.169715	0.162963	0.192323	0.174193	0.179677	0.205058
	6.A.	Shift Correct	5	44	0.126089	0.119679	0.112635	0.117664	0.139324	0.176194	0.194678	0.211403	0.227009	0.242134	0.25702	0.276835	0.312637	0.332161	0.346668	0.35424	0.340006	0.326202	0.308624	0.277447	0.242409	0.219625	0.206848	0.191908	0.170199	0.156949	0.151535	0.13903	0.103089	0.100887	0.0972245	0.110676	0.120688	0.123397	0.14216	0.142408	0.14697	0.173204	0.186712	0.174235	0.144255	0.139128	0.163622	0.214847	0.227145
	6.A.	Shift Correct	5	45	0.124508	0.106928	0.11699	0.129011	0.151077	0.187052	0.210198	0.231987	0.237672	0.243465	0.255155	0.283406	0.303525	0.317945	0.322249	0.312062	0.311553	0.319392	0.318373	0.292367	0.262876	0.26115	0.231634	0.203948	0.163984	0.175335	0.15078	0.117657	0.0872421	0.0781426	0.088301	0.101438	0.102698	0.0996101	0.100215	0.125524	0.144861	0.168115	0.187754	0.185713	0.153284	0.14412	0.169858	0.20327	0.224293
	6.A.	Shift Correct	5	46	0.132323	0.131528	0.135147	0.13558	0.17521	0.205615	0.199466	0.188375	0.20285	0.225916	0.25606	0.281747	0.299686	0.311579	0.317193	0.322918	0.324176	0.306972	0.295438	0.289749	0.275443	0.263519	0.249971	0.213952	0.212204	0.177883	0.16587	0.160611	0.181141	0.170467	0.154295	0.12998	0.116569	0.109125	0.112504	0.127191	0.13477	0.133886	0.146786	0.159625	0.179587	0.156444	0.141161	0.185242	0.203895
	6.A.	Shift Correct	5	47	0.15104	0.157316	0.16369	0.17054	0.175219	0.216454	0.147735	0.112751	0.138275	0.240476	0.280336	0.292431	0.302367	0.317104	0.329139	0.325711	0.305578	0.280826	0.264584	0.296976	0.268884	0.244841	0.225702	0.209262	0.204859	0.191189	0.175934	0.167473	0.164866	0.171257	0.161833	0.144133	0.125839	0.112866	0.112938	0.119354	0.111473	0.122112	0.141168	0.159608	0.166144	0.173018	0.169861	0.190297	0.180627
	6.A.	Shift Correct	5	48	0.169905	0.177228	0.174948	0.159475	0.114496	0.111316	0.110716	0.112564	0.182901	0.241202	0.27839	0.286559	0.291101	0.307235	0.327223	0.298595	0.259267	0.233299	0.226595	0.249774	0.231657	0.207841	0.20095	0.200838	0.213607	0.236061	0.171822	0.165785	0.160325	0.153756	0.147504	0.13806	0.1235	0.106576	0.1066	0.121063	0.138908	0.154115	0.144706	0.146198	0.177734	0.186596	0.190338	0.194244	0.183607
	6.A.	Shift Correct	5	49	0.192798	0.178356	0.164733	0.132557	0.0988558	0.0718306	0.0781664	0.103887	0.182643	0.231681	0.262527	0.260912	0.257907	0.26028	0.275943	0.301129	0.289518	0.269276	0.256826	0.234128	0.196947	0.173567	0.179117	0.180551	0.172772	0.22996	0.212364	0.186474	0.149702	0.138007	0.142262	0.145628	0.142983	0.0981241	0.0987142	0.105944	0.115324	0.129275	0.146104	0.158014	0.17284	0.195739	0.217003	0.180917	0.174018
	6.A.	Shift Correct	5	50	0.208936	0.179672	0.188388	0.15387	0.130696	0.120812	0.0968949	0.106569	0.151683	0.196643	0.225708	0.241432	0.251081	0.25087	0.261364	0.296218	0.285817	0.281523	0.26623	0.245387	0.20788	0.200952	0.201808	0.193275	0.220514	0.242651	0.228825	0.215604	0.197075	0.159917	0.15565	0.166295	0.173444	0.153372	0.106201	0.0832517	0.0836989	0.095977	0.119357	0.157106	0.182005	0.204063	0.22153	0.219715	0.204068
	6.A.	Shift Correct	5	51	0.233183	0.188757	0.172621	0.169942	0.170807	0.161562	0.125414	0.125667	0.131736	0.145502	0.19444	0.210467	0.225873	0.199107	0.221157	0.232417	0.280178	0.282346	0.273345	0.254495	0.236993	0.226093	0.213262	0.199229	0.216398	0.218571	0.214075	0.217565	0.224674	0.204919	0.1669	0.161146	0.152439	0.112966	0.100624	0.0727746	0.0763988	0.115736	0.15388	0.145986	0.183087	0.209636	0.238673	0.243573	0.252561
	6.A.	Shift Correct	5	52	0.240532	0.216143	0.19347	0.184243	0.211213	0.226064	0.200948	0.165913	0.148532	0.149125	0.161989	0.175024	0.182327	0.192879	0.238087	0.270954	0.295596	0.287099	0.272847	0.259007	0.262412	0.247778	0.235391	0.230613	0.2278	0.21058	0.214473	0.201116	0.225725	0.234976	0.227023	0.197702	0.182405	0.159246	0.136622	0.109786	0.0997176	0.11005	0.121208	0.131235	0.173801	0.201569	0.219694	0.233874	0.25617
	6.A.	Shift Correct	5	53	0.196277	0.194619	0.19167	0.19947	0.197998	0.210681	0.215019	0.186183	0.14518	0.116965	0.161191	0.191288	0.2044	0.240039	0.271961	0.291546	0.303795	0.288606	0.262293	0.239051	0.225521	0.22431	0.230761	0.249453	0.259208	0.269893	0.251622	0.230184	0.23528	0.241449	0.212662	0.183366	0.173403	0.170965	0.127011	0.113509	0.106614	0.108845	0.117949	0.133747	0.162586	0.19721	0.233341	0.232797	0.266716
	6.A.	Shift Correct	5	54	0.170997	0.164589	0.164122	0.173786	0.180441	0.155158	0.191463	0.136429	0.114057	0.128806	0.178353	0.218692	0.253896	0.266403	0.290595	0.297881	0.316408	0.298904	0.266922	0.258937	0.213666	0.249215	0.283106	0.257001	0.235903	0.223571	0.222055	0.250181	0.248757	0.212994	0.168545	0.146598	0.203134	0.201564	0.174162	0.151623	0.122504	0.109483	0.116322	0.124559	0.153006	0.178589	0.215385	0.262974	0.270425
	6.A.	Shift Correct	5	55	0.132151	0.126421	0.124617	0.122646	0.110024	0.159124	0.144766	0.117404	0.106206	0.136156	0.166705	0.217309	0.27019	0.300117	0.312704	0.33695	0.348571	0.341216	0.315432	0.285993	0.260107	0.231089	0.21436	0.208756	0.182723	0.177753	0.180428	0.188133	0.22403	0.228555	0.220291	0.228946	0.236165	0.246799	0.237807	0.219003	0.145573	0.0945488	0.0892986	0.0662144	0.137144	0.166615	0.186007	0.206401	0.255078
	6.A.	Shift Correct	5	56	0.0908439	0.0926141	0.0987635	0.106078	0.110309	0.108114	0.102481	0.118016	0.14819	0.16244	0.183355	0.248797	0.29031	0.322479	0.349998	0.357004	0.363742	0.347442	0.328956	0.314403	0.295178	0.204759	0.197995	0.196522	0.180925	0.166391	0.164689	0.173396	0.154134	0.18939	0.257426	0.278409	0.302734	0.284234	0.275539	0.251154	0.181748	0.10855	0.055489	0.0393622	0.0728753	0.117243	0.163629	0.19732	0.221577
	6.A.	Shift Correct	5	57	0.0718311	0.0731378	0.0910046	0.109624	0.111384	0.0810472	0.0628895	0.0918399	0.127687	0.152504	0.160066	0.190863	0.285641	0.332129	0.338352	0.339013	0.353184	0.344873	0.32518	0.295472	0.24351	0.241086	0.229527	0.220065	0.200072	0.178119	0.160036	0.149207	0.159167	0.183549	0.23348	0.290935	0.303674	0.290379	0.243642	0.195899	0.174842	0.151569	0.107127	0.0247978	0.079123	0.125757	0.151664	0.196081	0.221478
	6.A.	Shift Correct	5	58	0.0628063	0.0535973	0.0843604	0.0991903	0.104396	0.0783283	0.0645537	0.107607	0.1311	0.150653	0.187976	0.21851	0.248168	0.261987	0.297223	0.313075	0.322089	0.312749	0.313006	0.298164	0.238469	0.209665	0.22451	0.218038	0.204689	0.186912	0.176449	0.180409	0.215105	0.241811	0.2586	0.276539	0.292716	0.288915	0.238471	0.195191	0.168141	0.141464	0.0968581	0.056473	0.100346	0.133393	0.172849	0.200439	0.214487
	6.A.	Shift Correct	5	59	0.0598745	0.0475095	0.0548002	0.0937731	0.0958623	0.117023	0.0744396	0.103284	0.120494	0.126028	0.203128	0.236669	0.245012	0.233565	0.260055	0.270185	0.274251	0.277661	0.306095	0.289887	0.272443	0.224526	0.231867	0.168223	0.143733	0.125366	0.144468	0.158922	0.240668	0.275714	0.274913	0.276906	0.289561	0.305582	0.246994	0.176991	0.160626	0.135917	0.102562	0.0978186	0.118682	0.17573	0.209928	0.215607	0.196138
	6.A.	Shift Correct	5	60	0.0630077	0.0682951	0.0690254	0.0871536	0.111546	0.0940354	0.0942892	0.109793	0.141295	0.18778	0.273402	0.28792	0.246718	0.212402	0.208373	0.208502	0.279691	0.309727	0.349588	0.338299	0.287961	0.257083	0.200451	0.139205	0.0870225	0.0997168	0.14803	0.207855	0.261035	0.290141	0.307644	0.302122	0.303059	0.287465	0.240891	0.178384	0.155714	0.160239	0.121754	0.156895	0.204434	0.226235	0.245172	0.227883	0.175267
	6.A.	Shift Correct	5	61	0.0856991	0.0789156	0.083372	0.150007	0.161104	0.152805	0.150496	0.148265	0.163921	0.199676	0.252672	0.271132	0.231068	0.20142	0.196108	0.185167	0.277147	0.329857	0.364949	0.335168	0.305862	0.223143	0.191009	0.154311	0.112479	0.150807	0.217407	0.256758	0.245778	0.27131	0.275848	0.283569	0.296448	0.29414	0.26951	0.23463	0.25388	0.225685	0.209382	0.237673	0.247776	0.275571	0.295933	0.222798	0.149991
	6.A.	Shift Correct	5	62	0.100872	0.090417	0.120587	0.199207	0.209898	0.189132	0.171503	0.161408	0.165566	0.179785	0.212112	0.229898	0.208985	0.207251	0.202065	0.21119	0.247937	0.287595	0.308518	0.295709	0.263735	0.22076	0.194456	0.184441	0.20788	0.215589	0.220902	0.213743	0.207319	0.213905	0.235447	0.260961	0.276199	0.27674	0.274844	0.299294	0.298502	0.273376	0.260452	0.258004	0.272617	0.273739	0.275247	0.257813	0.208605
	6.A.	Shift Correct	5	63	0.102838	0.0949416	0.113323	0.179397	0.228411	0.2024	0.168839	0.149511	0.15495	0.170701	0.212666	0.239316	0.203794	0.212965	0.198572	0.187845	0.236634	0.259319	0.293594	0.268043	0.281578	0.236461	0.198181	0.192839	0.250642	0.211794	0.201897	0.18737	0.0955884	0.111339	0.180581	0.214486	0.231018	0.281829	0.281815	0.280266	0.308623	0.276038	0.215926	0.21239	0.230195	0.249498	0.262591	0.280501	0.233372
	6.A.	Shift Correct	5	64	0.109667	0.0734485	0.0839701	0.153494	0.210285	0.150895	0.14041	0.113277	0.133309	0.147593	0.212469	0.240008	0.215714	0.203819	0.188088	0.207283	0.241962	0.264038	0.277628	0.26268	0.27095	0.222711	0.191154	0.1891	0.218298	0.238067	0.183256	0.151359	0.108037	0.0750777	0.0914446	0.138207	0.177555	0.242167	0.266281	0.277226	0.268667	0.222842	0.16072	0.1536	0.169617	0.211711	0.197223	0.272864	0.298169
	6.A.	Shift Correct	5	65	0.0957672	0.0806767	0.100369	0.121993	0.142193	0.151499	0.119411	0.0994815	0.0877072	0.160342	0.222973	0.250261	0.29217	0.225651	0.184819	0.192642	0.228996	0.246994	0.244297	0.244998	0.215559	0.193146	0.182916	0.188096	0.166895	0.16634	0.132315	0.115971	0.108055	0.0833307	0.0933605	0.121211	0.141741	0.183868	0.196538	0.206979	0.135106	0.112953	0.0998844	0.103064	0.121555	0.165625	0.163921	0.253007	0.303184
	6.A.	Shift Correct	5	66	0.0966543	0.0991457	0.0948889	0.121611	0.140451	0.121398	0.116816	0.106562	0.0826055	0.149932	0.195301	0.268382	0.305758	0.257818	0.189208	0.201296	0.225691	0.236521	0.221213	0.241069	0.210454	0.184346	0.174667	0.169249	0.0981409	0.11961	0.129919	0.120802	0.114478	0.103499	0.103487	0.114336	0.14354	0.184407	0.202388	0.180348	0.117991	0.0903137	0.0872486	0.154672	0.18776	0.190353	0.172772	0.257322	0.323474
	6.A.	Shift Correct	5	67	0.116325	0.122291	0.130122	0.117604	0.119342	0.161814	0.156401	0.120378	0.0978832	0.121449	0.175202	0.229862	0.258954	0.248278	0.21486	0.214366	0.227578	0.241406	0.170116	0.174967	0.207668	0.174157	0.138639	0.138569	0.128418	0.113198	0.14219	0.140647	0.12929	0.117518	0.098244	0.0889045	0.143704	0.191244	0.207648	0.167062	0.127482	0.11659	0.14647	0.195358	0.245978	0.278524	0.322861	0.299558	0.342975
	6.A.	Shift Correct	5	68	0.15118	0.155361	0.125926	0.114438	0.122923	0.173176	0.186066	0.136707	0.0692441	0.0512769	0.108327	0.173047	0.208304	0.224734	0.222386	0.222612	0.219834	0.192864	0.184057	0.132478	0.180121	0.182724	0.138345	0.120645	0.136053	0.122476	0.110899	0.119791	0.112486	0.125116	0.124323	0.118238	0.147438	0.170558	0.201115	0.190395	0.162802	0.148668	0.130022	0.164548	0.208824	0.316765	0.371374	0.406043	0.400608
	6.A.	Shift Correct	5	69	0.171024	0.181935	0.141261	0.131979	0.116894	0.156959	0.17661	0.151872	0.0832317	0.0353813	0.0544945	0.0928019	0.171684	0.166364	0.190424	0.221544	0.214937	0.201138	0.198527	0.170714	0.207409	0.23805	0.225293	0.151027	0.134642	0.105476	0.121914	0.120421	0.138909	0.122144	0.165137	0.194744	0.151235	0.11112	0.17214	0.187374	0.171816	0.136411	0.0946778	0.146524	0.213169	0.30462	0.37629	0.426061	0.384513
	6.A.	Shift Correct	5	70	0.181194	0.205712	0.182127	0.141747	0.156178	0.142747	0.200767	0.175877	0.12428	0.0674469	0.0494155	0.069914	0.129938	0.11896	0.156744	0.213361	0.256377	0.234378	0.23178	0.216883	0.238041	0.286571	0.268597	0.186492	0.140819	0.144169	0.145323	0.145801	0.142971	0.173009	0.21498	0.205091	0.138379	0.105182	0.167212	0.200571	0.181841	0.147098	0.118713	0.175316	0.253922	0.297082	0.361527	0.397969	0.372102
	6.A.	Shift Correct	5	71	0.192875	0.193022	0.134523	0.109803	0.119309	0.146179	0.169971	0.138996	0.0970758	0.127225	0.0807804	0.0581271	0.0854821	0.0953445	0.137753	0.192964	0.245483	0.267744	0.256115	0.26841	0.299043	0.30002	0.248894	0.220928	0.168919	0.192831	0.194029	0.190059	0.184059	0.20861	0.233003	0.195368	0.135179	0.0900611	0.128874	0.195214	0.198788	0.174416	0.135799	0.15815	0.239626	0.315602	0.38714	0.341907	0.346589
	6.A.	Shift Correct	5	72	0.210687	0.182651	0.13221	0.129963	0.144176	0.138166	0.134382	0.0942824	0.122871	0.171998	0.191325	0.106898	0.0418899	0.0631438	0.105339	0.188729	0.225031	0.264255	0.296302	0.248987	0.302061	0.264493	0.239629	0.266891	0.26019	0.230302	0.24836	0.217016	0.243245	0.218932	0.236275	0.180214	0.118442	0.12285	0.121878	0.179222	0.188961	0.196199	0.168239	0.135331	0.204773	0.288455	0.418396	0.370072	0.330857
	6.A.	Shift Correct	5	73	0.234479	0.174977	0.115638	0.142374	0.159982	0.136471	0.0975351	0.109619	0.174171	0.24341	0.237624	0.175758	0.0508647	0.0310999	0.0975984	0.170579	0.186843	0.263041	0.26202	0.179763	0.289975	0.337043	0.285932	0.314599	0.322457	0.285081	0.305186	0.257833	0.274041	0.244527	0.237005	0.183375	0.193025	0.156813	0.134443	0.172765	0.134781	0.174537	0.185496	0.171496	0.136589	0.232599	0.382702	0.402678	0.33182
	6.A.	Shift Correct	5	74	0.246199	0.146388	0.0968895	0.135549	0.141377	0.124162	0.0734577	0.120353	0.222826	0.270272	0.272347	0.180555	0.0950497	0.0935307	0.0917103	0.156485	0.195893	0.246217	0.183744	0.165524	0.264695	0.336057	0.322282	0.309576	0.323936	0.315317	0.3172	0.301462	0.283417	0.263216	0.249479	0.224115	0.226361	0.158634	0.111386	0.152832	0.148785	0.132195	0.161417	0.11379	0.137848	0.239136	0.328468	0.352883	0.308269
	6.A.	Shift Correct	5	75	0.225502	0.169225	0.067044	0.11604	0.138129	0.0764302	0.0826084	0.140262	0.210106	0.251381	0.208719	0.175221	0.136267	0.145635	0.158611	0.182198	0.232422	0.23678	0.205853	0.194962	0.259314	0.328171	0.326846	0.284349	0.27841	0.291048	0.314009	0.31352	0.309613	0.271061	0.237189	0.258785	0.242465	0.139162	0.111791	0.14882	0.132132	0.0941205	0.109216	0.0846224	0.163227	0.208474	0.268099	0.260615	0.200167
	6.A.	Shift Correct	5	76	0.191323	0.157672	0.0566227	0.134526	0.126998	0.106903	0.118215	0.138176	0.178214	0.200332	0.145578	0.168074	0.177455	0.195748	0.233483	0.238585	0.237385	0.245221	0.26048	0.226298	0.267603	0.335661	0.33697	0.246434	0.193332	0.233109	0.267623	0.293641	0.300809	0.248036	0.21959	0.261655	0.246028	0.172064	0.139373	0.123732	0.118319	0.0961973	0.0989969	0.116719	0.233047	0.252148	0.224904	0.148224	0.134842
	6.A.	Shift Correct	5	77	0.17896	0.120434	0.0693236	0.0996875	0.143406	0.148203	0.157698	0.150639	0.162197	0.189731	0.165857	0.201905	0.20971	0.229255	0.237488	0.271658	0.250769	0.201643	0.228358	0.22197	0.270637	0.319244	0.336252	0.212645	0.173424	0.187645	0.21754	0.257557	0.266348	0.223247	0.179062	0.29502	0.264858	0.189007	0.146512	0.136852	0.118563	0.105651	0.105857	0.151606	0.228035	0.261793	0.148756	0.0769151	0.0931227
	6.A.	Shift Correct	5	78	0.154707	0.141648	0.0881138	0.124721	0.182094	0.16956	0.144707	0.14231	0.187007	0.19098	0.214558	0.25214	0.271073	0.264079	0.264728	0.294962	0.279467	0.241179	0.206329	0.196781	0.243399	0.290722	0.287847	0.203827	0.193135	0.161511	0.125256	0.177757	0.221571	0.184994	0.207948	0.252438	0.266484	0.255963	0.163138	0.151177	0.142465	0.123387	0.168187	0.151598	0.204756	0.262912	0.213348	0.107041	0.0673575
	6.A.	Shift Correct	5	79	0.120454	0.159726	0.123007	0.150443	0.20838	0.216273	0.16341	0.129038	0.185541	0.189873	0.243113	0.294055	0.321096	0.276921	0.313805	0.301233	0.273473	0.269549	0.230055	0.186499	0.215827	0.243446	0.235397	0.165605	0.148146	0.131393	0.0941942	0.161344	0.205515	0.243559	0.250781	0.183456	0.208071	0.270363	0.172122	0.116049	0.112065	0.105738	0.174816	0.132122	0.177658	0.260124	0.285318	0.217848	0.100368
	6.A.	Shift Correct	5	80	0.158394	0.177929	0.120229	0.156815	0.204639	0.228609	0.159674	0.102958	0.163625	0.220607	0.259959	0.305578	0.313222	0.299047	0.346617	0.299665	0.232145	0.273225	0.242519	0.207093	0.217371	0.210963	0.192873	0.1165	0.0952472	0.116486	0.115617	0.132494	0.197511	0.235654	0.253858	0.235993	0.212044	0.252784	0.173168	0.0575745	0.108589	0.182346	0.135921	0.106358	0.148629	0.243486	0.326681	0.19223	0.154583
	6.A.	Shift Correct	5	81	0.203621	0.167554	0.163573	0.0981889	0.182026	0.173405	0.143796	0.166671	0.196973	0.212208	0.256137	0.293226	0.320368	0.343204	0.319947	0.249526	0.184004	0.252366	0.248269	0.241818	0.265965	0.208042	0.194933	0.0970206	0.0903902	0.16278	0.183374	0.147468	0.2006	0.217106	0.219428	0.204504	0.208673	0.238722	0.172863	0.116502	0.134749	0.217785	0.147741	0.0929741	0.159012	0.297139	0.332626	0.238173	0.184291
	6.A.	Shift Correct	5	82	0.189566	0.129379	0.126604	0.0841146	0.135149	0.163281	0.134162	0.186251	0.205896	0.21957	0.241283	0.285673	0.328864	0.375699	0.278093	0.219492	0.137095	0.220856	0.227734	0.254497	0.271373	0.204658	0.14354	0.147175	0.139662	0.234746	0.225084	0.171176	0.204772	0.176494	0.184928	0.121611	0.21006	0.211533	0.179461	0.174623	0.142369	0.21696	0.138121	0.112684	0.150894	0.304374	0.318018	0.257758	0.170135
	6.A.	Shift Correct	5	83	0.143594	0.0980229	0.0790902	0.0515321	0.0921313	0.189501	0.140474	0.154556	0.189949	0.215763	0.238591	0.280983	0.329831	0.358259	0.246131	0.157393	0.137029	0.21917	0.193677	0.23812	0.248552	0.211069	0.204641	0.17319	0.1914	0.294596	0.260861	0.221645	0.1553	0.110539	0.161272	0.121234	0.218708	0.21992	0.200823	0.207581	0.162593	0.274072	0.152429	0.127208	0.17428	0.279524	0.282877	0.262008	0.171854
	6.A.	Shift Correct	5	84	0.15902	0.0885029	0.0517562	0.0291768	0.0812102	0.161398	0.131965	0.106934	0.117814	0.174644	0.218771	0.235814	0.32186	0.319804	0.25275	0.14515	0.149973	0.216557	0.189926	0.219688	0.277826	0.17815	0.174925	0.162958	0.170362	0.318759	0.310336	0.226228	0.140148	0.10774	0.127763	0.207907	0.234793	0.265424	0.235545	0.230059	0.215837	0.298398	0.214918	0.156526	0.182397	0.211477	0.259063	0.250892	0.152488
	6.A.	Shift Correct	5	85	0.149063	0.09627	0.0540229	0.0386483	0.0644209	0.0794883	0.0803706	0.0902282	0.0367729	0.121051	0.160305	0.212152	0.267386	0.284833	0.232997	0.138788	0.163751	0.206268	0.200753	0.198002	0.251107	0.163221	0.143066	0.146412	0.258269	0.322152	0.316509	0.212558	0.120167	0.099916	0.178762	0.25259	0.330273	0.285283	0.274197	0.268755	0.335267	0.330644	0.174988	0.148931	0.164413	0.172873	0.208806	0.174408	0.129793
	6.A.	Shift Correct	5	86	0.160045	0.0948144	0.0618022	0.0564024	0.0383845	0.0634079	0.0502341	0.0718361	0.0982472	0.0984141	0.123921	0.213636	0.249973	0.232489	0.214937	0.123492	0.0771757	0.182648	0.213583	0.176567	0.194028	0.158824	0.124689	0.155118	0.210984	0.301104	0.246302	0.21414	0.122828	0.117583	0.173071	0.254883	0.292928	0.29753	0.307863	0.336125	0.356912	0.314776	0.24636	0.155972	0.141755	0.146448	0.153326	0.124914	0.179688
	6.A.	Shift Correct	5	87	0.115492	0.0901276	0.0434095	0.0247601	0.0728066	0.0782672	0.0631873	0.202925	0.176508	0.111057	0.0962167	0.190034	0.279178	0.204162	0.204976	0.140557	0.088447	0.166654	0.193924	0.152217	0.165858	0.215191	0.208128	0.158624	0.161586	0.223808	0.236904	0.1861	0.122594	0.100253	0.157116	0.263973	0.294378	0.304389	0.323216	0.34437	0.349043	0.300292	0.276733	0.17951	0.145784	0.13137	0.122537	0.172324	0.202083
	6.A.	Shift Correct	5	88	0.10831	0.0894444	0.0340495	0.0929012	0.128094	0.124916	0.119701	0.210217	0.227197	0.138183	0.0959514	0.199966	0.290519	0.210147	0.23121	0.153404	0.10314	0.144439	0.202214	0.141686	0.151942	0.1677	0.198064	0.141461	0.152118	0.166868	0.231135	0.174722	0.113679	0.100398	0.157241	0.307656	0.272163	0.270577	0.317043	0.322768	0.319797	0.273972	0.224923	0.192407	0.175954	0.170567	0.151413	0.209015	0.196102
	6.A.	Shift Correct	5	89	0.140605	0.0895047	0.0625997	0.147675	0.177927	0.176657	0.184018	0.212122	0.181403	0.163703	0.108846	0.166922	0.238248	0.264141	0.254061	0.19336	0.131825	0.168996	0.204989	0.0794383	0.125167	0.153525	0.166251	0.111312	0.087507	0.168589	0.215653	0.1515	0.120295	0.114763	0.167057	0.329069	0.277261	0.243299	0.277526	0.292573	0.282767	0.227764	0.104919	0.203132	0.233623	0.186262	0.17411	0.199438	0.197635
	6.A.	Shift Correct	5	90	0.155401	0.168836	0.175888	0.220951	0.22482	0.185798	0.24035	0.202453	0.187063	0.166128	0.126567	0.117834	0.205007	0.257642	0.263038	0.210059	0.12003	0.182542	0.166618	0.0773295	0.13122	0.18956	0.171409	0.112255	0.128754	0.180431	0.210552	0.138161	0.131438	0.137847	0.195719	0.293415	0.279513	0.261716	0.252831	0.259238	0.230625	0.189918	0.161604	0.283427	0.256471	0.214172	0.193239	0.186013	0.216161
	6.A.	Shift Correct	5	91	0.148107	0.215201	0.265475	0.298413	0.280796	0.213124	0.271834	0.219226	0.231889	0.178007	0.134325	0.100307	0.183352	0.260915	0.27844	0.216265	0.148434	0.157267	0.15233	0.0871644	0.143005	0.178268	0.13856	0.161976	0.159086	0.232069	0.236964	0.13336	0.125177	0.273473	0.252033	0.265349	0.301639	0.25668	0.21567	0.2142	0.158454	0.148408	0.206782	0.303282	0.295035	0.260532	0.179053	0.174783	0.199932
	6.A.	Shift Correct	5	92	0.098709	0.181681	0.254795	0.348682	0.266076	0.258479	0.287267	0.258004	0.261204	0.157995	0.126323	0.136465	0.161274	0.263435	0.291158	0.248554	0.179532	0.182539	0.165426	0.15277	0.128116	0.142892	0.114766	0.154293	0.15763	0.275889	0.278719	0.131129	0.124068	0.322515	0.271067	0.252889	0.279442	0.283818	0.195683	0.178332	0.0895308	0.158021	0.248434	0.292861	0.307293	0.307552	0.190127	0.168573	0.175517
	6.A.	Shift Correct	5	93	0.0833259	0.149668	0.22254	0.337564	0.272685	0.25231	0.291015	0.271875	0.233021	0.190951	0.130913	0.163843	0.207905	0.262806	0.314989	0.289532	0.200173	0.1439	0.154355	0.151768	0.0954841	0.142716	0.0981898	0.117965	0.190828	0.290202	0.252247	0.144404	0.238582	0.339969	0.236052	0.228076	0.245239	0.26841	0.195812	0.141854	0.0955907	0.221089	0.274999	0.287576	0.320645	0.329204	0.205917	0.177559	0.199889
	6.A.	Shift Correct	5	94	0.0870278	0.149821	0.202294	0.312665	0.229939	0.210776	0.205002	0.27148	0.261164	0.191373	0.0975537	0.16998	0.208722	0.235787	0.290077	0.276192	0.238375	0.127697	0.114569	0.187922	0.138951	0.130973	0.0979606	0.0833553	0.190528	0.253626	0.24936	0.215347	0.296743	0.311996	0.230284	0.273284	0.239406	0.281578	0.236447	0.129353	0.123876	0.223454	0.277713	0.336565	0.347743	0.303307	0.186038	0.215897	0.243056
	6.A.	Shift Correct	5	95	0.0888747	0.125809	0.244728	0.293514	0.23269	0.188425	0.148342	0.2844	0.260104	0.219658	0.150403	0.167537	0.116825	0.222063	0.224061	0.268741	0.246669	0.15281	0.0975291	0.160691	0.171327	0.11937	0.104355	0.11928	0.165006	0.243074	0.251101	0.283785	0.314135	0.294152	0.270979	0.280575	0.187178	0.269947	0.214406	0.0972494	0.128391	0.199781	0.260425	0.324959	0.362227	0.294588	0.203675	0.241378	0.236765
	6.A.	Shift Correct	5	96	0.0921141	0.0946763	0.216022	0.285062	0.261285	0.118006	0.147908	0.248778	0.230256	0.204319	0.165122	0.15281	0.0860397	0.183163	0.310437	0.239745	0.21082	0.225025	0.0875652	0.177088	0.210959	0.155792	0.108901	0.0931301	0.165221	0.252048	0.264449	0.275513	0.271096	0.219445	0.284033	0.255382	0.143834	0.207039	0.224892	0.104328	0.112994	0.171632	0.229333	0.304013	0.328685	0.27342	0.192296	0.223221	0.243328
	6.A.	Shift Correct	5	97	0.102025	0.0929982	0.185724	0.268302	0.240665	0.0759172	0.149223	0.220564	0.186399	0.134088	0.133043	0.11146	0.0710031	0.222162	0.342921	0.273605	0.172647	0.200833	0.0808059	0.158504	0.239159	0.159074	0.102886	0.143857	0.149272	0.292004	0.269305	0.220564	0.173806	0.168922	0.22742	0.195939	0.113166	0.177834	0.162404	0.13839	0.103586	0.164839	0.18668	0.299162	0.309813	0.280363	0.181328	0.212849	0.254077
	6.A.	Shift Correct	5	98	0.120988	0.0993417	0.174509	0.270374	0.225625	0.053095	0.0929102	0.195178	0.13519	0.133475	0.13635	0.174884	0.0917697	0.251252	0.373445	0.282952	0.179296	0.166186	0.0684136	0.120653	0.233423	0.164393	0.0820292	0.151259	0.166543	0.293926	0.249313	0.158468	0.149577	0.142815	0.214326	0.161135	0.105438	0.148913	0.102988	0.131539	0.098399	0.138403	0.182121	0.26922	0.285336	0.259714	0.181319	0.207036	0.249743
	6.A.	Shift Correct	5	99	0.102056	0.117436	0.226699	0.235512	0.214883	0.0732029	0.0666924	0.165571	0.0850084	0.215855	0.132198	0.176654	0.118347	0.273777	0.364939	0.280724	0.176924	0.0955079	0.0587504	0.0854578	0.174886	0.157177	0.104562	0.125782	0.224486	0.286892	0.212748	0.131904	0.146269	0.161175	0.203633	0.140233	0.106761	0.0667897	0.0536388	0.176627	0.154761	0.104545	0.175263	0.214207	0.243374	0.228551	0.165403	0.165333	0.225887
	6.A.	Shift Correct	5	100	0.128879	0.139941	0.197824	0.20924	0.22081	0.0805791	0.0590239	0.146534	0.0972862	0.223952	0.130386	0.090485	0.141067	0.278249	0.338688	0.273248	0.227156	0.0443561	0.0452635	0.126182	0.154643	0.125671	0.128143	0.132001	0.246242	0.291844	0.194239	0.146223	0.141784	0.138648	0.198931	0.113577	0.118677	0.0282639	0.0813897	0.269756	0.234262	0.110332	0.171326	0.180416	0.23026	0.243029	0.174245	0.156682	0.226433
	6.A.	Shift Correct	6	1	0.226616	0.229792	0.23463	0.244129	0.250148	0.252689	0.254407	0.255902	0.25721	0.258149	0.258452	0.257843	0.256175	0.254846	0.254481	0.253692	0.253559	0.254427	0.255868	0.257043	0.257715	0.258844	0.25994	0.261303	0.256842	0.25422	0.25532	0.258485	0.260474	0.260128	0.258471	0.253982	0.251434	0.252331	0.253596	0.253495	0.252577	0.255092	0.258027	0.260906	0.26365	0.266065	0.267844	0.268857	0.269438
	6.A.	Shift Correct	6	2	0.186685	0.197124	0.203856	0.209156	0.2119	0.222599	0.232635	0.237629	0.243301	0.245948	0.247103	0.247959	0.248538	0.248178	0.244966	0.242867	0.244371	0.246101	0.24631	0.246535	0.247915	0.250156	0.251545	0.253031	0.25766	0.262889	0.266842	0.269453	0.270989	0.271683	0.271707	0.271213	0.270336	0.269414	0.270251	0.275528	0.282111	0.283951	0.284912	0.284236	0.287688	0.292336	0.30354	0.305262	0.306412
	6.A.	Shift Correct	6	3	0.185612	0.189476	0.19392	0.198882	0.204275	0.210021	0.21598	0.222068	0.228272	0.234189	0.239222	0.243338	0.246824	0.249632	0.251717	0.253341	0.254814	0.256191	0.257577	0.258926	0.260105	0.261561	0.264404	0.268561	0.273421	0.278175	0.281599	0.283822	0.28542	0.28682	0.288367	0.290441	0.293439	0.297048	0.300015	0.302368	0.30481	0.307581	0.310547	0.313483	0.31631	0.319058	0.321726	0.324241	0.326568
	6.A.	Shift Correct	6	4	0.18111	0.184184	0.18894	0.194387	0.200215	0.206611	0.213942	0.222282	0.230482	0.237528	0.242962	0.244774	0.244483	0.244466	0.244938	0.24591	0.247335	0.248801	0.249495	0.248381	0.247318	0.249083	0.252381	0.257359	0.264156	0.271778	0.277471	0.281033	0.283721	0.285993	0.28809	0.290308	0.29292	0.295898	0.298823	0.300131	0.300699	0.305031	0.309841	0.314216	0.317679	0.320767	0.324113	0.324463	0.325149
	6.A.	Shift Correct	6	5	0.198278	0.200869	0.203488	0.206993	0.208202	0.209742	0.213155	0.217814	0.221836	0.225023	0.228256	0.231963	0.232861	0.243604	0.248622	0.249293	0.243439	0.241879	0.241908	0.243019	0.245025	0.247773	0.250706	0.252938	0.255695	0.259311	0.263672	0.274366	0.279456	0.283225	0.285833	0.287522	0.289004	0.290974	0.293363	0.295848	0.298192	0.300264	0.302013	0.303445	0.304662	0.306307	0.311534	0.310953	0.311332
	6.A.	Shift Correct	6	6	0.219176	0.219796	0.221039	0.221832	0.22298	0.225899	0.23008	0.233288	0.233586	0.231743	0.232982	0.236834	0.24018	0.242902	0.244657	0.245546	0.246145	0.246659	0.246476	0.246315	0.248673	0.253751	0.258071	0.260985	0.265509	0.270187	0.269949	0.26965	0.270636	0.272401	0.274819	0.277301	0.279836	0.282591	0.285353	0.287864	0.289997	0.291697	0.29296	0.293822	0.29436	0.294666	0.294793	0.294745	0.292764
	6.A.	Shift Correct	6	7	0.212722	0.215745	0.216771	0.20498	0.209455	0.215923	0.222637	0.229149	0.234175	0.237259	0.242021	0.248499	0.251984	0.256625	0.262831	0.263493	0.263205	0.262367	0.260694	0.263216	0.264996	0.266845	0.268519	0.269786	0.270481	0.270236	0.26917	0.269142	0.27067	0.272859	0.276263	0.279539	0.282185	0.284242	0.285669	0.287899	0.289836	0.290766	0.291171	0.290707	0.288798	0.285805	0.283059	0.281245	0.279944
	6.A.	Shift Correct	6	8	0.190383	0.194893	0.198944	0.203969	0.210902	0.221098	0.221194	0.229655	0.235978	0.245635	0.252595	0.257625	0.262064	0.265302	0.267352	0.268486	0.268965	0.268989	0.268691	0.268172	0.267542	0.267034	0.267377	0.270399	0.276312	0.279817	0.278834	0.276276	0.27489	0.276493	0.284448	0.284156	0.285712	0.285155	0.285914	0.285985	0.285272	0.283827	0.281486	0.27799	0.273354	0.26847	0.264741	0.262854	0.263823
	6.A.	Shift Correct	6	9	0.181468	0.187223	0.192766	0.197845	0.204868	0.212918	0.22088	0.22806	0.23354	0.237938	0.242004	0.246285	0.250474	0.253528	0.255561	0.256979	0.258006	0.258692	0.258773	0.257255	0.252636	0.248888	0.25202	0.254811	0.254967	0.255427	0.263692	0.267524	0.269201	0.269681	0.269282	0.269304	0.270593	0.268633	0.268517	0.268755	0.268742	0.269974	0.274276	0.273884	0.271617	0.268466	0.264766	0.260989	0.258036
	6.A.	Shift Correct	6	10	0.176797	0.183514	0.190776	0.198224	0.205722	0.213983	0.223971	0.230942	0.235145	0.237509	0.238357	0.238492	0.238759	0.23941	0.240697	0.242593	0.243242	0.242231	0.240237	0.237454	0.234932	0.236102	0.242848	0.247099	0.248024	0.248824	0.249995	0.251234	0.252409	0.25372	0.255402	0.256319	0.255817	0.255604	0.255735	0.255971	0.256218	0.256528	0.256985	0.257589	0.25799	0.256857	0.255055	0.257167	0.253164
	6.A.	Shift Correct	6	11	0.169167	0.178498	0.188643	0.198703	0.20831	0.216902	0.224055	0.230122	0.235903	0.240984	0.243731	0.243826	0.24412	0.243412	0.240214	0.235882	0.23176	0.228855	0.227619	0.225651	0.223521	0.222176	0.222454	0.223398	0.222778	0.224051	0.228123	0.233399	0.227589	0.226884	0.229896	0.232204	0.233893	0.235083	0.236111	0.237815	0.236016	0.24464	0.245281	0.244452	0.243672	0.243442	0.24367	0.24364	0.241475
	6.A.	Shift Correct	6	12	0.170596	0.173854	0.177516	0.182678	0.189128	0.194611	0.19927	0.20423	0.210679	0.219734	0.23024	0.22965	0.22964	0.224344	0.219232	0.218833	0.217903	0.218229	0.218549	0.218211	0.217148	0.215457	0.213483	0.211459	0.208987	0.205307	0.20159	0.19865	0.19634	0.19406	0.192821	0.193147	0.194895	0.198693	0.205057	0.210162	0.210043	0.213479	0.20465	0.204226	0.2024	0.20067	0.197217	0.194025	0.192811
	6.A.	Shift Correct	6	13	0.169903	0.170805	0.16381	0.170124	0.175756	0.180279	0.184644	0.188971	0.193171	0.195792	0.200232	0.204872	0.218353	0.219951	0.221096	0.222551	0.225039	0.225005	0.221179	0.219927	0.219213	0.218081	0.21577	0.211802	0.200601	0.19105	0.182595	0.178083	0.176813	0.176548	0.173904	0.172066	0.17169	0.173001	0.175841	0.179364	0.18076	0.187019	0.190026	0.190755	0.187262	0.181225	0.178814	0.178231	0.178288
	6.A.	Shift Correct	6	14	0.158907	0.159568	0.162268	0.159123	0.166142	0.173475	0.183247	0.190125	0.195796	0.201464	0.207086	0.215033	0.218701	0.221778	0.223973	0.22611	0.227097	0.226919	0.226251	0.225102	0.22231	0.218012	0.212467	0.206218	0.200594	0.194964	0.188794	0.182127	0.17563	0.170387	0.166989	0.163744	0.16126	0.16249	0.166415	0.180375	0.1836	0.186863	0.179453	0.174134	0.182808	0.178782	0.172848	0.167065	0.165533
	6.A.	Shift Correct	6	15	0.154251	0.154655	0.157428	0.164731	0.170692	0.174837	0.183237	0.197406	0.203415	0.209317	0.215769	0.219225	0.218052	0.218459	0.220954	0.222523	0.221073	0.218742	0.218163	0.217156	0.214026	0.209263	0.203555	0.197647	0.192069	0.188391	0.184524	0.180398	0.172723	0.166816	0.164307	0.165988	0.167716	0.17075	0.176418	0.183482	0.190057	0.194687	0.196458	0.19148	0.18587	0.17679	0.17478	0.169144	0.161858
	6.A.	Shift Correct	6	16	0.189002	0.193393	0.199691	0.205164	0.210734	0.217648	0.220756	0.219273	0.212743	0.205631	0.20183	0.198129	0.194289	0.190153	0.18723	0.186371	0.188044	0.190468	0.188945	0.188426	0.181788	0.175215	0.171422	0.170463	0.172781	0.176379	0.178526	0.180803	0.183661	0.186373	0.186925	0.181604	0.170395	0.169975	0.174738	0.176852	0.179732	0.183909	0.191326	0.197721	0.202374	0.207427	0.203682	0.204599	0.204618
	6.A.	Shift Correct	6	17	0.212438	0.221813	0.228858	0.231904	0.236917	0.235576	0.232167	0.228274	0.220827	0.212762	0.20852	0.204558	0.200382	0.196654	0.194205	0.192673	0.188505	0.182901	0.178578	0.179374	0.176821	0.173497	0.171831	0.17194	0.173082	0.174168	0.175691	0.178096	0.181316	0.184862	0.187764	0.176777	0.178468	0.181189	0.184454	0.188332	0.191726	0.19341	0.194118	0.198775	0.206683	0.212408	0.213196	0.215191	0.214766
	6.A.	Shift Correct	6	18	0.210602	0.213536	0.215423	0.216002	0.21563	0.214233	0.210323	0.204066	0.19864	0.194905	0.192991	0.192316	0.190837	0.188073	0.184203	0.180214	0.178751	0.179251	0.175471	0.169746	0.173278	0.170187	0.168628	0.166768	0.163412	0.166245	0.169173	0.171489	0.173699	0.175943	0.178218	0.181141	0.185428	0.189524	0.191987	0.197825	0.20575	0.212198	0.220532	0.225854	0.228699	0.230175	0.230151	0.228219	0.225424
	6.A.	Shift Correct	6	19	0.21086	0.209558	0.209396	0.209664	0.208852	0.205036	0.195318	0.185637	0.187591	0.188346	0.188607	0.188224	0.186477	0.183507	0.179856	0.175072	0.171723	0.16383	0.163916	0.161622	0.163538	0.166518	0.168372	0.170797	0.173906	0.176549	0.180214	0.18293	0.185485	0.187308	0.189248	0.192127	0.195045	0.197216	0.199148	0.201325	0.196513	0.192977	0.191464	0.19616	0.204355	0.207754	0.218594	0.221607	0.221981
	6.A.	Shift Correct	6	20	0.203486	0.196116	0.200358	0.199362	0.19749	0.195893	0.192307	0.183904	0.184026	0.182278	0.17862	0.174972	0.172196	0.170546	0.169843	0.168098	0.167428	0.175598	0.175789	0.167988	0.167757	0.168489	0.169579	0.170857	0.175711	0.194557	0.208236	0.212991	0.216778	0.217746	0.211566	0.203423	0.200109	0.198604	0.189959	0.183708	0.184325	0.183406	0.18952	0.195265	0.196236	0.192541	0.195317	0.194368	0.201016
	6.A.	Shift Correct	6	21	0.199239	0.196312	0.195837	0.196874	0.200273	0.200158	0.1982	0.192155	0.184513	0.187549	0.183394	0.183366	0.185187	0.185521	0.176118	0.175176	0.178618	0.180588	0.180581	0.178924	0.175872	0.179593	0.182385	0.186846	0.195066	0.206248	0.212491	0.212991	0.210157	0.212136	0.209642	0.205526	0.20051	0.195293	0.190112	0.186749	0.181773	0.18196	0.187927	0.191864	0.192131	0.188974	0.186917	0.186486	0.195279
	6.A.	Shift Correct	6	22	0.19263	0.187354	0.186015	0.186139	0.187128	0.18623	0.186633	0.186637	0.184655	0.186254	0.186368	0.187413	0.189714	0.188771	0.184546	0.186598	0.193533	0.194844	0.194258	0.198152	0.199824	0.200634	0.201142	0.201263	0.200446	0.197546	0.19033	0.183726	0.189611	0.195961	0.196793	0.196501	0.192336	0.184817	0.184534	0.18764	0.193047	0.192699	0.190197	0.186776	0.184008	0.181588	0.179587	0.17857	0.177422
	6.A.	Shift Correct	6	23	0.188917	0.189538	0.184285	0.181948	0.186934	0.194429	0.196445	0.203806	0.210236	0.214148	0.209756	0.199171	0.202213	0.192375	0.190568	0.190246	0.189692	0.191675	0.192416	0.192114	0.186758	0.185979	0.191223	0.192973	0.193853	0.192763	0.190603	0.18802	0.181883	0.175153	0.17473	0.177629	0.189338	0.186955	0.183766	0.18307	0.186331	0.181805	0.176321	0.172934	0.170354	0.167017	0.160795	0.160443	0.160856
	6.A.	Shift Correct	6	24	0.202674	0.205123	0.201971	0.199673	0.200434	0.206904	0.216516	0.221754	0.222967	0.214889	0.208382	0.201404	0.198947	0.196226	0.192073	0.185281	0.168564	0.168483	0.172398	0.17656	0.179499	0.183349	0.189004	0.193758	0.194096	0.191933	0.19044	0.187479	0.180693	0.17463	0.172756	0.174586	0.175681	0.173666	0.17208	0.175082	0.176669	0.164724	0.161627	0.160842	0.161621	0.160151	0.154451	0.152893	0.15293
	6.A.	Shift Correct	6	25	0.232203	0.236671	0.23847	0.233112	0.235293	0.233202	0.232409	0.226482	0.221658	0.219056	0.215604	0.207699	0.19961	0.19598	0.188484	0.1831	0.182202	0.183887	0.183348	0.179957	0.178461	0.176918	0.176699	0.180514	0.172582	0.179025	0.182854	0.181044	0.178318	0.179653	0.175217	0.171907	0.17831	0.172568	0.166439	0.16159	0.15696	0.150954	0.148096	0.148224	0.148707	0.149684	0.15108	0.153295	0.157731
	6.A.	Shift Correct	6	26	0.236812	0.242687	0.248403	0.244318	0.238939	0.23046	0.224394	0.22256	0.222077	0.222332	0.217266	0.209204	0.200719	0.197494	0.195045	0.189631	0.185024	0.182591	0.174989	0.18234	0.185131	0.185776	0.181958	0.175825	0.169781	0.167913	0.164131	0.173458	0.180705	0.186029	0.188495	0.183394	0.179027	0.179617	0.175365	0.165565	0.15739	0.151065	0.146549	0.143358	0.141763	0.142064	0.143514	0.145648	0.154541
	6.A.	Shift Correct	6	27	0.24311	0.242502	0.245124	0.245739	0.243264	0.238846	0.232788	0.227661	0.218278	0.215608	0.213081	0.211562	0.211082	0.207282	0.202347	0.198352	0.191966	0.188366	0.187377	0.187347	0.185897	0.185404	0.186703	0.187023	0.185714	0.180277	0.17652	0.181478	0.181079	0.180441	0.17918	0.175409	0.17692	0.18762	0.180391	0.175168	0.16997	0.162006	0.157588	0.173187	0.171672	0.16774	0.16544	0.162283	0.157602
	6.A.	Shift Correct	6	28	0.240511	0.241179	0.242265	0.239793	0.230147	0.223366	0.217222	0.215191	0.211965	0.208215	0.207593	0.211141	0.213816	0.212803	0.207085	0.203094	0.202043	0.200658	0.192968	0.18814	0.179046	0.170256	0.174296	0.178579	0.182025	0.187029	0.19301	0.195506	0.194081	0.191846	0.188687	0.194656	0.195975	0.195299	0.192332	0.187685	0.184299	0.183189	0.185296	0.191846	0.197543	0.200077	0.197301	0.194462	0.189171
	6.A.	Shift Correct	6	29	0.256195	0.248913	0.232172	0.215436	0.220115	0.220223	0.206692	0.201125	0.19359	0.193795	0.198541	0.201291	0.203276	0.195393	0.197377	0.192429	0.190276	0.206765	0.207402	0.208222	0.209383	0.208688	0.205212	0.204031	0.212023	0.213593	0.207187	0.203643	0.202766	0.207222	0.212458	0.217187	0.216749	0.209792	0.208628	0.211305	0.200466	0.206748	0.207376	0.208515	0.212034	0.214115	0.215908	0.2146	0.209964
	6.A.	Shift Correct	6	30	0.242024	0.244555	0.245176	0.236053	0.226174	0.217592	0.207399	0.201905	0.200738	0.198343	0.194459	0.189587	0.189963	0.195811	0.199364	0.200898	0.215303	0.221695	0.226545	0.228737	0.2264	0.220263	0.224352	0.22961	0.23339	0.231375	0.222269	0.214483	0.226385	0.232696	0.236852	0.244911	0.249039	0.248392	0.243491	0.242098	0.236013	0.229013	0.229306	0.229492	0.241322	0.239573	0.235363	0.230456	0.222419
	6.A.	Shift Correct	6	31	0.20627	0.21394	0.207235	0.207115	0.205292	0.204901	0.20678	0.20931	0.211254	0.210531	0.206602	0.205456	0.206388	0.208743	0.224902	0.243984	0.257011	0.265061	0.262921	0.25633	0.251928	0.249268	0.245228	0.252084	0.252187	0.246498	0.248653	0.249881	0.251602	0.256387	0.256126	0.255796	0.268766	0.277882	0.284073	0.288369	0.274073	0.267532	0.258795	0.25975	0.261972	0.254311	0.249616	0.241793	0.234108
	6.A.	Shift Correct	6	32	0.19294	0.190318	0.182995	0.190812	0.191316	0.194867	0.201926	0.207903	0.213153	0.219055	0.223997	0.240069	0.24533	0.245481	0.261089	0.280614	0.291364	0.296016	0.298583	0.287729	0.279156	0.269978	0.268922	0.276248	0.279094	0.276327	0.283659	0.283924	0.28352	0.290937	0.30135	0.307979	0.313265	0.312768	0.312985	0.311567	0.308038	0.301923	0.289438	0.283455	0.281357	0.270301	0.260834	0.25256	0.242107
	6.A.	Shift Correct	6	33	0.165163	0.172275	0.176641	0.179178	0.18229	0.192629	0.206336	0.215963	0.219927	0.228842	0.239135	0.256451	0.267374	0.27705	0.286603	0.292223	0.300027	0.303232	0.29951	0.296694	0.295855	0.294915	0.295282	0.297273	0.290474	0.286647	0.296775	0.301773	0.303989	0.318745	0.326898	0.329614	0.32944	0.336941	0.338236	0.332011	0.330762	0.328301	0.322953	0.312527	0.296834	0.281577	0.275123	0.273512	0.271029
	6.A.	Shift Correct	6	34	0.185494	0.180699	0.181315	0.183057	0.195027	0.218589	0.235379	0.250947	0.264672	0.276376	0.284818	0.283396	0.288104	0.293673	0.285342	0.285274	0.291485	0.290435	0.298198	0.299367	0.308179	0.308303	0.305422	0.303487	0.304739	0.307928	0.315134	0.322698	0.328076	0.334502	0.343208	0.356898	0.360142	0.364581	0.371012	0.365974	0.362371	0.375051	0.367269	0.356668	0.34474	0.328873	0.314905	0.306249	0.297641
	6.A.	Shift Correct	6	35	0.182653	0.186344	0.191464	0.199219	0.215758	0.222581	0.231083	0.240423	0.25451	0.257878	0.252878	0.257341	0.273489	0.27745	0.281481	0.280954	0.278949	0.278558	0.281307	0.289713	0.301942	0.303508	0.305219	0.310377	0.316843	0.312849	0.32187	0.330532	0.337308	0.341897	0.353844	0.364962	0.377751	0.387374	0.389447	0.388339	0.388039	0.388316	0.374996	0.367127	0.356166	0.344322	0.328131	0.330837	0.33868
	6.A.	Shift Correct	6	36	0.216229	0.210907	0.210279	0.215461	0.224337	0.235814	0.233548	0.233828	0.243984	0.247104	0.250409	0.256655	0.266002	0.271168	0.272863	0.278263	0.27782	0.275924	0.277432	0.287853	0.305421	0.307162	0.313549	0.319733	0.321688	0.32081	0.320119	0.333858	0.336405	0.341413	0.354448	0.36653	0.38607	0.393437	0.38829	0.397224	0.401728	0.402052	0.396726	0.383768	0.366076	0.35879	0.354452	0.35288	0.352099
	6.A.	Shift Correct	6	37	0.228843	0.225603	0.218895	0.217342	0.218849	0.222887	0.225663	0.220512	0.229299	0.246939	0.252321	0.260123	0.264022	0.2666	0.272092	0.273793	0.276807	0.279471	0.283418	0.288187	0.293847	0.296695	0.312399	0.321878	0.328697	0.333365	0.337178	0.341009	0.347623	0.355305	0.370436	0.39088	0.406395	0.413494	0.415743	0.417342	0.418205	0.418618	0.42484	0.42562	0.419477	0.411713	0.39959	0.387908	0.382617
	6.A.	Shift Correct	6	38	0.241837	0.239322	0.224862	0.217235	0.218606	0.220646	0.210867	0.205797	0.216625	0.233359	0.240606	0.253143	0.260239	0.259071	0.260311	0.268576	0.276036	0.277228	0.282503	0.284984	0.29243	0.297493	0.306487	0.312288	0.324432	0.337611	0.349885	0.347148	0.349001	0.361031	0.377789	0.394252	0.411156	0.418124	0.42052	0.421808	0.429741	0.431328	0.434164	0.435594	0.430698	0.423177	0.416967	0.422338	0.413036
	6.A.	Shift Correct	6	39	0.233907	0.235095	0.224209	0.217858	0.213585	0.214736	0.217816	0.223465	0.232295	0.244199	0.254322	0.25119	0.242951	0.247038	0.255608	0.265612	0.281501	0.285584	0.28413	0.284622	0.285267	0.291025	0.292693	0.30284	0.309796	0.321763	0.330611	0.343434	0.362192	0.379912	0.381171	0.395424	0.40643	0.41806	0.410117	0.419363	0.425426	0.434584	0.438835	0.441954	0.440761	0.431649	0.422313	0.410733	0.398518
	6.A.	Shift Correct	6	40	0.219963	0.217714	0.224108	0.219909	0.223793	0.227501	0.233926	0.236084	0.243302	0.252533	0.242645	0.238162	0.232674	0.230181	0.240391	0.250362	0.263743	0.273222	0.27897	0.280216	0.2865	0.288299	0.290667	0.289941	0.291064	0.294084	0.297099	0.314073	0.326193	0.336756	0.347701	0.356627	0.370708	0.38238	0.392103	0.417297	0.419711	0.419292	0.420714	0.420499	0.417824	0.396199	0.395263	0.390278	0.383453
	6.A.	Shift Correct	6	41	0.204124	0.20802	0.209627	0.218634	0.230548	0.233235	0.238536	0.242812	0.246156	0.258887	0.255183	0.242944	0.231523	0.219632	0.218761	0.227795	0.225969	0.246834	0.256207	0.259098	0.26438	0.265777	0.274527	0.270306	0.269596	0.269265	0.26917	0.284175	0.296595	0.308083	0.321383	0.336706	0.349615	0.363628	0.392699	0.40748	0.413286	0.412727	0.403229	0.399085	0.390806	0.383906	0.37244	0.358699	0.352145
	6.A.	Shift Correct	6	42	0.206631	0.207211	0.211013	0.216435	0.221874	0.228967	0.235888	0.244245	0.247465	0.254523	0.253656	0.248205	0.243195	0.213512	0.201304	0.198815	0.200048	0.227911	0.244088	0.236219	0.237748	0.245267	0.248066	0.235211	0.232949	0.245125	0.25257	0.2636	0.275311	0.28527	0.296833	0.312848	0.324263	0.337846	0.367678	0.376424	0.380598	0.383902	0.382174	0.374235	0.363342	0.357576	0.34942	0.338289	0.326136
	6.A.	Shift Correct	6	43	0.191849	0.193769	0.200039	0.210061	0.220972	0.230919	0.235985	0.240394	0.243762	0.247431	0.25449	0.255045	0.247532	0.231229	0.209199	0.208906	0.213109	0.223993	0.227784	0.227575	0.233637	0.244049	0.249094	0.24374	0.225509	0.227617	0.227836	0.239079	0.252188	0.262626	0.278075	0.295888	0.309522	0.326708	0.333525	0.343599	0.358517	0.363916	0.353937	0.34234	0.346037	0.336499	0.327654	0.3178	0.309231
	6.A.	Shift Correct	6	44	0.191655	0.177797	0.18245	0.193855	0.208143	0.21871	0.228891	0.235778	0.23949	0.239636	0.24265	0.246643	0.250383	0.236947	0.212903	0.220724	0.226252	0.231941	0.228035	0.224815	0.229886	0.219992	0.212971	0.220273	0.209747	0.201336	0.204326	0.208724	0.206235	0.219827	0.251027	0.267596	0.288033	0.304601	0.317663	0.32644	0.332442	0.334964	0.329271	0.323868	0.32308	0.314814	0.307549	0.299778	0.297439
	6.A.	Shift Correct	6	45	0.192233	0.189551	0.17487	0.174992	0.187581	0.200636	0.206983	0.210416	0.209598	0.22655	0.231777	0.232447	0.239096	0.234105	0.231375	0.225282	0.229506	0.238045	0.219216	0.209501	0.207353	0.201592	0.200463	0.197157	0.197011	0.198367	0.195208	0.19957	0.199053	0.203953	0.205734	0.219066	0.240018	0.267611	0.307358	0.324362	0.326982	0.325798	0.318582	0.308621	0.294573	0.284675	0.278514	0.282981	0.282814
	6.A.	Shift Correct	6	46	0.204422	0.196935	0.185549	0.174482	0.170113	0.186218	0.196892	0.186649	0.191839	0.194107	0.226786	0.224995	0.225326	0.229789	0.225913	0.228711	0.23186	0.230617	0.224073	0.218196	0.210883	0.207641	0.211198	0.208726	0.201985	0.190485	0.191374	0.189994	0.186859	0.194522	0.207876	0.208329	0.217089	0.241619	0.274533	0.291178	0.299537	0.295234	0.295132	0.290563	0.26596	0.254325	0.252062	0.242922	0.238109
	6.A.	Shift Correct	6	47	0.210489	0.196226	0.192365	0.18198	0.180871	0.189456	0.194546	0.187089	0.187226	0.203856	0.220772	0.228033	0.221749	0.217033	0.222472	0.229881	0.233573	0.236636	0.234642	0.236591	0.235825	0.223593	0.223275	0.216495	0.196567	0.186247	0.18621	0.185657	0.201318	0.204526	0.207502	0.203729	0.2092	0.225289	0.244804	0.259188	0.281429	0.284009	0.282485	0.279298	0.267542	0.261489	0.245962	0.241009	0.238376
	6.A.	Shift Correct	6	48	0.208366	0.19917	0.196734	0.214596	0.212236	0.209219	0.205096	0.192311	0.192842	0.196438	0.210656	0.230154	0.232193	0.236067	0.246208	0.251607	0.249253	0.24806	0.246914	0.249885	0.241024	0.237743	0.230556	0.208544	0.187626	0.17764	0.175212	0.174864	0.180499	0.200127	0.214213	0.209844	0.212267	0.218386	0.22929	0.240117	0.260187	0.270409	0.27886	0.274238	0.26619	0.262812	0.255326	0.241203	0.238963
	6.A.	Shift Correct	6	49	0.20766	0.198207	0.218496	0.239197	0.250596	0.233051	0.221839	0.214222	0.190795	0.188247	0.189782	0.206473	0.225604	0.243761	0.248482	0.262135	0.258897	0.255127	0.250677	0.247822	0.24699	0.237378	0.225883	0.207854	0.178369	0.176361	0.179698	0.177753	0.175425	0.192098	0.201508	0.201591	0.199215	0.213358	0.216881	0.223157	0.22439	0.232125	0.248543	0.258136	0.271385	0.26743	0.260146	0.251068	0.262241
	6.A.	Shift Correct	6	50	0.209582	0.212641	0.22628	0.248841	0.261994	0.250095	0.234485	0.217339	0.197699	0.189786	0.179605	0.192066	0.216032	0.221997	0.239361	0.255909	0.255822	0.24026	0.244523	0.242841	0.24402	0.23787	0.223963	0.204212	0.191225	0.189217	0.188248	0.179277	0.176742	0.186633	0.197786	0.206948	0.217591	0.217578	0.216366	0.224898	0.226327	0.224371	0.234775	0.240766	0.248183	0.253412	0.259826	0.24855	0.247724
	6.A.	Shift Correct	6	51	0.205238	0.210909	0.230493	0.250799	0.267856	0.27415	0.258742	0.253983	0.235456	0.224805	0.210485	0.217289	0.219365	0.218998	0.231469	0.231317	0.251812	0.252762	0.251468	0.253263	0.243714	0.242584	0.238416	0.215059	0.211639	0.207175	0.198707	0.196116	0.199658	0.217247	0.224429	0.23471	0.247123	0.254993	0.238783	0.239844	0.241383	0.222642	0.222329	0.223149	0.23039	0.239863	0.240873	0.226409	0.231507
	6.A.	Shift Correct	6	52	0.198071	0.211484	0.224954	0.247642	0.260327	0.282714	0.279419	0.278318	0.269363	0.254462	0.244451	0.221271	0.210897	0.211775	0.219722	0.208837	0.237336	0.238751	0.246796	0.250513	0.244412	0.233954	0.228429	0.211629	0.200765	0.194382	0.212191	0.208831	0.213609	0.234584	0.245193	0.252704	0.267711	0.265823	0.262478	0.260936	0.255538	0.233745	0.232635	0.231136	0.241151	0.24457	0.220184	0.189925	0.17237
	6.A.	Shift Correct	6	53	0.179386	0.185305	0.214288	0.249102	0.24378	0.260621	0.282434	0.282898	0.273384	0.262534	0.252928	0.23939	0.217455	0.199073	0.200158	0.211341	0.226874	0.232001	0.227961	0.225471	0.222274	0.216855	0.204648	0.195676	0.19461	0.213809	0.212703	0.210395	0.220542	0.233556	0.251621	0.249958	0.250188	0.259753	0.263799	0.252428	0.243518	0.240232	0.240094	0.241731	0.243374	0.236245	0.217965	0.1821	0.161726
	6.A.	Shift Correct	6	54	0.176727	0.181823	0.215163	0.234764	0.244278	0.247935	0.259264	0.255169	0.241906	0.226864	0.217614	0.208555	0.202894	0.190628	0.200593	0.205788	0.211525	0.222616	0.20334	0.195609	0.20069	0.208746	0.192121	0.186488	0.197519	0.207121	0.201308	0.196922	0.208487	0.225363	0.238231	0.236202	0.240385	0.255517	0.256291	0.235488	0.227037	0.233808	0.240744	0.244515	0.239747	0.222841	0.199485	0.164482	0.143788
	6.A.	Shift Correct	6	55	0.166197	0.171061	0.19479	0.210645	0.222455	0.224411	0.232766	0.234103	0.227904	0.219309	0.211068	0.204164	0.194163	0.194391	0.202709	0.208417	0.217528	0.21797	0.203129	0.192367	0.200191	0.20876	0.203612	0.192563	0.186029	0.191822	0.189628	0.192666	0.201446	0.216237	0.221795	0.22291	0.232848	0.23359	0.229535	0.222754	0.223571	0.232403	0.239973	0.245798	0.235968	0.219991	0.195716	0.165725	0.146305
	6.A.	Shift Correct	6	56	0.167786	0.175948	0.18021	0.197867	0.204835	0.203778	0.212695	0.217407	0.21427	0.211198	0.210415	0.203378	0.195754	0.20223	0.209967	0.21672	0.228796	0.222907	0.203498	0.192947	0.199291	0.203621	0.208043	0.191016	0.184546	0.181305	0.177836	0.185176	0.196584	0.220862	0.209083	0.205913	0.227919	0.218607	0.206453	0.213025	0.216375	0.210626	0.211532	0.212255	0.202353	0.206592	0.194321	0.175922	0.16062
	6.A.	Shift Correct	6	57	0.167721	0.164846	0.17783	0.194546	0.206379	0.213536	0.217833	0.210414	0.203546	0.197476	0.194744	0.193161	0.189885	0.199258	0.22097	0.229824	0.231373	0.217909	0.206072	0.194296	0.190258	0.188619	0.177897	0.177179	0.187483	0.186135	0.180045	0.184262	0.21483	0.217825	0.206858	0.209513	0.217441	0.217765	0.210429	0.202217	0.202847	0.194266	0.18691	0.184691	0.183299	0.204876	0.183991	0.163837	0.15046
	6.A.	Shift Correct	6	58	0.193764	0.167406	0.172648	0.194306	0.197134	0.215806	0.221559	0.210964	0.208841	0.208972	0.194951	0.188248	0.18893	0.203005	0.207555	0.222335	0.22915	0.215414	0.20115	0.20547	0.195962	0.198004	0.195077	0.18663	0.191433	0.191519	0.185458	0.188183	0.187679	0.211498	0.204593	0.209372	0.211571	0.214991	0.222104	0.204615	0.189481	0.183565	0.165752	0.149567	0.154112	0.163144	0.162681	0.167455	0.163064
	6.A.	Shift Correct	6	59	0.195605	0.178106	0.177777	0.182132	0.18732	0.194286	0.19626	0.198622	0.196041	0.191562	0.180757	0.171477	0.175693	0.200337	0.205845	0.210117	0.21544	0.224122	0.214989	0.21347	0.21166	0.208519	0.207003	0.193498	0.189938	0.19671	0.199555	0.192141	0.189969	0.205111	0.211388	0.213765	0.221124	0.225494	0.227661	0.221644	0.200193	0.186715	0.164851	0.150876	0.149869	0.15748	0.15039	0.172442	0.17567
	6.A.	Shift Correct	6	60	0.199059	0.190577	0.178414	0.176668	0.165739	0.172542	0.182034	0.185967	0.171591	0.162434	0.161678	0.155027	0.161808	0.171308	0.186265	0.206468	0.21739	0.221667	0.222885	0.21219	0.212572	0.214325	0.19627	0.187969	0.19489	0.212179	0.200783	0.199566	0.201514	0.207672	0.212749	0.225801	0.225003	0.236302	0.240347	0.22454	0.207206	0.191331	0.183435	0.174126	0.154788	0.153219	0.163309	0.184244	0.182326
	6.A.	Shift Correct	6	61	0.185184	0.168722	0.151913	0.155158	0.152136	0.146714	0.169013	0.17678	0.185773	0.182154	0.173385	0.156991	0.154418	0.15898	0.16692	0.186901	0.198089	0.205703	0.214831	0.208675	0.202026	0.20555	0.181954	0.200235	0.212196	0.191605	0.198776	0.199745	0.203437	0.214669	0.235263	0.243423	0.244576	0.248042	0.252286	0.238554	0.212205	0.184293	0.183837	0.174221	0.170154	0.157956	0.170658	0.186309	0.194666
	6.A.	Shift Correct	6	62	0.192475	0.173563	0.156909	0.158464	0.163774	0.171135	0.182804	0.197928	0.203879	0.192403	0.176933	0.161257	0.155866	0.163317	0.16292	0.154488	0.172826	0.179444	0.193093	0.190376	0.179086	0.175362	0.186667	0.187484	0.193606	0.192443	0.190208	0.208976	0.217934	0.211462	0.225988	0.232879	0.246981	0.244855	0.249791	0.248941	0.241629	0.211383	0.196883	0.175117	0.16552	0.147742	0.157394	0.163564	0.179134
	6.A.	Shift Correct	6	63	0.177961	0.175366	0.173047	0.174956	0.180316	0.182775	0.197831	0.210149	0.203218	0.199467	0.18322	0.170952	0.16132	0.167823	0.166122	0.140117	0.154699	0.161285	0.165048	0.162849	0.156945	0.153856	0.166398	0.180264	0.180651	0.180296	0.187371	0.194	0.201348	0.207733	0.21835	0.223927	0.227646	0.228129	0.236095	0.243889	0.238465	0.225384	0.205554	0.186873	0.157469	0.140309	0.143369	0.145693	0.152778
	6.A.	Shift Correct	6	64	0.179768	0.177883	0.175235	0.18398	0.196887	0.194413	0.2012	0.215688	0.203934	0.19831	0.199624	0.188533	0.167385	0.163086	0.145666	0.131187	0.135	0.132346	0.149708	0.163346	0.166898	0.169896	0.174896	0.17751	0.175177	0.175582	0.164281	0.173755	0.184908	0.185386	0.176884	0.182898	0.200272	0.203202	0.205704	0.204679	0.223559	0.218127	0.201672	0.192771	0.159979	0.14634	0.156746	0.150944	0.159048
	6.A.	Shift Correct	6	65	0.186701	0.196737	0.198577	0.211565	0.203519	0.210517	0.224983	0.236918	0.228207	0.218596	0.199964	0.193716	0.181221	0.167124	0.142127	0.124558	0.117598	0.11697	0.149189	0.160081	0.162907	0.169298	0.166508	0.160236	0.168897	0.175509	0.16062	0.15815	0.155634	0.1663	0.161244	0.168199	0.178982	0.178693	0.171312	0.175583	0.187675	0.213533	0.195531	0.18941	0.17074	0.163095	0.163627	0.156739	0.167536
	6.A.	Shift Correct	6	66	0.189304	0.199904	0.202767	0.216608	0.213805	0.211867	0.229456	0.237956	0.229835	0.217099	0.186157	0.193135	0.184142	0.146888	0.136197	0.127588	0.135902	0.12423	0.145959	0.144937	0.14738	0.170865	0.174204	0.163632	0.151718	0.161141	0.160314	0.15382	0.154161	0.157856	0.159262	0.156996	0.157071	0.16331	0.159913	0.164559	0.186372	0.201531	0.195731	0.185996	0.170533	0.171891	0.164708	0.155824	0.160372
	6.A.	Shift Correct	6	67	0.207999	0.211281	0.218118	0.219863	0.220152	0.217587	0.21427	0.216996	0.218787	0.208225	0.179762	0.174137	0.168553	0.133459	0.121646	0.125233	0.161016	0.160537	0.148615	0.150896	0.148421	0.182479	0.194347	0.185192	0.163318	0.160521	0.148207	0.160753	0.161616	0.162778	0.17441	0.169655	0.164863	0.154349	0.155203	0.161604	0.170308	0.200205	0.200146	0.178635	0.170125	0.165941	0.174953	0.173148	0.179742
	6.A.	Shift Correct	6	68	0.221273	0.223119	0.2272	0.222775	0.219979	0.21687	0.209889	0.202236	0.211997	0.191954	0.165335	0.146839	0.148545	0.151935	0.117965	0.125505	0.161559	0.170936	0.157451	0.162229	0.172289	0.194723	0.194788	0.19948	0.198846	0.173495	0.149224	0.147008	0.177529	0.184414	0.190769	0.169367	0.177079	0.178404	0.171104	0.167701	0.177136	0.191967	0.174454	0.163867	0.144613	0.166035	0.177113	0.1718	0.183042
	6.A.	Shift Correct	6	69	0.220806	0.212341	0.214478	0.207276	0.206712	0.219098	0.213566	0.184542	0.190571	0.16449	0.155954	0.127156	0.137047	0.137899	0.125479	0.131609	0.148191	0.155686	0.154082	0.154595	0.170369	0.205171	0.186784	0.172214	0.195764	0.188601	0.168014	0.163986	0.189262	0.197545	0.180702	0.173624	0.185262	0.185914	0.169533	0.158951	0.163354	0.168632	0.167734	0.142139	0.147528	0.159005	0.154476	0.167904	0.188207
	6.A.	Shift Correct	6	70	0.226329	0.222493	0.21014	0.198234	0.203675	0.200184	0.188528	0.150366	0.165672	0.176429	0.154648	0.146707	0.141155	0.134284	0.143918	0.141441	0.160419	0.154717	0.157201	0.161453	0.18726	0.211551	0.192742	0.185971	0.190994	0.18209	0.178792	0.157331	0.175268	0.180185	0.171853	0.168816	0.178792	0.16313	0.157589	0.154846	0.158821	0.160538	0.154483	0.147347	0.149305	0.152554	0.145519	0.158598	0.180986
	6.A.	Shift Correct	6	71	0.225876	0.227335	0.210567	0.205149	0.19554	0.196226	0.151019	0.136551	0.166472	0.178364	0.16132	0.166256	0.166197	0.162096	0.155527	0.151803	0.163843	0.163813	0.163548	0.191676	0.194683	0.220497	0.212762	0.20287	0.183405	0.181853	0.171013	0.144898	0.132354	0.129484	0.152762	0.150389	0.156762	0.154416	0.148197	0.17268	0.183657	0.174687	0.157966	0.171812	0.175342	0.1671	0.142151	0.141645	0.177187
	6.A.	Shift Correct	6	72	0.225213	0.229305	0.222562	0.213487	0.188991	0.173014	0.124913	0.127467	0.161318	0.169191	0.162644	0.166382	0.17497	0.154584	0.147665	0.161121	0.169304	0.171673	0.178822	0.189722	0.197999	0.20343	0.198601	0.178109	0.169681	0.185924	0.189426	0.158675	0.130017	0.126901	0.142955	0.144398	0.133676	0.153229	0.164776	0.18514	0.191125	0.179321	0.167709	0.163107	0.175651	0.164331	0.13478	0.12374	0.150191
	6.A.	Shift Correct	6	73	0.234086	0.223874	0.212644	0.19445	0.177452	0.149759	0.122066	0.143473	0.156949	0.167843	0.145674	0.146589	0.158063	0.144165	0.143441	0.174112	0.184019	0.188221	0.201485	0.198885	0.202339	0.203064	0.189497	0.169289	0.175077	0.195379	0.197008	0.159792	0.140063	0.136676	0.152776	0.169343	0.152617	0.166371	0.181271	0.188582	0.185676	0.166958	0.1625	0.148392	0.144349	0.144772	0.129543	0.116187	0.12775
	6.A.	Shift Correct	6	74	0.21268	0.209194	0.198766	0.175532	0.153856	0.13816	0.146648	0.164754	0.182856	0.183015	0.166001	0.166084	0.156527	0.148335	0.150749	0.178694	0.193423	0.207071	0.215668	0.20691	0.220942	0.233233	0.215229	0.180691	0.177239	0.198524	0.190234	0.168725	0.152822	0.139426	0.157557	0.155006	0.167503	0.191164	0.198016	0.184086	0.17566	0.161006	0.157157	0.152443	0.138958	0.14695	0.138828	0.136495	0.131631
	6.A.	Shift Correct	6	75	0.200817	0.195694	0.16551	0.157736	0.143144	0.137664	0.155192	0.174393	0.184485	0.204803	0.181016	0.168148	0.157891	0.155441	0.160818	0.161257	0.186377	0.199986	0.201419	0.210716	0.221327	0.242261	0.228834	0.198847	0.200271	0.202889	0.198643	0.181927	0.162597	0.153372	0.155583	0.143236	0.153253	0.196766	0.201706	0.196079	0.176336	0.157023	0.15172	0.13152	0.152622	0.154394	0.155402	0.161735	0.150913
	6.A.	Shift Correct	6	76	0.207029	0.203258	0.164227	0.159417	0.155891	0.145486	0.15353	0.176039	0.173509	0.181165	0.170648	0.171	0.165263	0.169174	0.163047	0.162684	0.178206	0.207181	0.19328	0.194743	0.211004	0.218884	0.215213	0.216199	0.208033	0.208835	0.21049	0.193974	0.198624	0.174464	0.147879	0.130073	0.15478	0.186157	0.184631	0.188846	0.178061	0.167446	0.149844	0.136402	0.148239	0.162772	0.16246	0.167064	0.180157
	6.A.	Shift Correct	6	77	0.221775	0.205191	0.163847	0.143314	0.133385	0.148457	0.149316	0.178926	0.185637	0.170192	0.164812	0.163202	0.174895	0.16329	0.151055	0.154578	0.166867	0.189282	0.184983	0.178483	0.186918	0.197457	0.199645	0.213088	0.213776	0.218065	0.22314	0.19449	0.190693	0.188368	0.154123	0.130554	0.152457	0.177222	0.173535	0.18237	0.168806	0.164203	0.160556	0.144459	0.150675	0.176349	0.181437	0.183888	0.209022
	6.A.	Shift Correct	6	78	0.246265	0.190029	0.163413	0.142875	0.129228	0.152964	0.16464	0.181945	0.190883	0.17733	0.143174	0.154377	0.176696	0.170148	0.162331	0.152922	0.156698	0.16042	0.159333	0.172361	0.193064	0.183884	0.189651	0.201993	0.203138	0.21974	0.224228	0.208783	0.185776	0.180617	0.170418	0.130533	0.131258	0.168192	0.163369	0.164665	0.167942	0.174352	0.175537	0.164973	0.16894	0.190019	0.166819	0.157682	0.193053
	6.A.	Shift Correct	6	79	0.241178	0.192969	0.160071	0.139983	0.145004	0.158604	0.178254	0.192189	0.185675	0.164398	0.144399	0.150174	0.159261	0.174155	0.152613	0.149722	0.145447	0.118324	0.147726	0.168449	0.19486	0.180464	0.164335	0.196821	0.20405	0.219074	0.212747	0.214135	0.19738	0.178911	0.159356	0.113634	0.13599	0.139983	0.136522	0.150405	0.170497	0.18648	0.193069	0.188022	0.186169	0.170274	0.15325	0.15401	0.170922
	6.A.	Shift Correct	6	80	0.225919	0.180353	0.150028	0.149077	0.153322	0.165448	0.167702	0.176386	0.158327	0.165499	0.151618	0.160962	0.152581	0.147358	0.143514	0.158031	0.150962	0.159182	0.145356	0.148474	0.189834	0.186544	0.196879	0.202629	0.195131	0.227669	0.224026	0.2286	0.212008	0.190643	0.15965	0.113792	0.13104	0.133575	0.13869	0.15475	0.177006	0.173256	0.173369	0.17961	0.164907	0.157866	0.144829	0.154605	0.16097
	6.A.	Shift Correct	6	81	0.182333	0.150345	0.168413	0.161967	0.161854	0.149319	0.169929	0.157762	0.136512	0.134821	0.14374	0.161209	0.149359	0.141202	0.130596	0.172368	0.174428	0.188203	0.144249	0.151661	0.161261	0.191789	0.219346	0.206271	0.193072	0.192361	0.217507	0.24612	0.230201	0.212305	0.183872	0.143136	0.135235	0.152506	0.158179	0.174771	0.184707	0.175094	0.171184	0.195127	0.167753	0.129498	0.160526	0.167465	0.174859
	6.A.	Shift Correct	6	82	0.172656	0.168125	0.186708	0.185279	0.162635	0.159634	0.161227	0.155026	0.142279	0.124371	0.143156	0.164629	0.164917	0.149042	0.165402	0.187802	0.200945	0.183507	0.169612	0.157037	0.168994	0.207805	0.222489	0.203129	0.186734	0.154231	0.200562	0.229402	0.218912	0.214887	0.196028	0.164535	0.159004	0.161694	0.174635	0.189963	0.188867	0.16795	0.182895	0.196374	0.164763	0.141307	0.166058	0.186521	0.18953
	6.A.	Shift Correct	6	83	0.194528	0.184677	0.200932	0.175587	0.167674	0.170703	0.151382	0.162247	0.135994	0.137485	0.146799	0.174716	0.16066	0.143007	0.163356	0.185638	0.209946	0.18036	0.166463	0.157466	0.162057	0.213199	0.233152	0.212296	0.192274	0.133927	0.175072	0.187924	0.210404	0.21261	0.205808	0.179786	0.185344	0.171695	0.176088	0.196949	0.194361	0.178899	0.190713	0.190928	0.177371	0.154522	0.172757	0.196245	0.200942
	6.A.	Shift Correct	6	84	0.20824	0.189985	0.195571	0.182914	0.174244	0.159386	0.131672	0.15157	0.138009	0.147136	0.175168	0.181415	0.161676	0.1549	0.178834	0.179224	0.187697	0.18423	0.165386	0.173556	0.173245	0.209337	0.230499	0.220119	0.178282	0.132004	0.139089	0.163033	0.175914	0.200199	0.202151	0.184815	0.200064	0.172134	0.171694	0.184726	0.189898	0.205038	0.187946	0.177845	0.165224	0.162785	0.182203	0.192156	0.202185
	6.A.	Shift Correct	6	85	0.206662	0.209997	0.201247	0.185884	0.154104	0.152154	0.132865	0.134443	0.143045	0.143505	0.158072	0.170127	0.158689	0.155708	0.192773	0.177713	0.172702	0.181654	0.169731	0.154264	0.172558	0.20955	0.221422	0.221959	0.186845	0.136009	0.117314	0.150917	0.154202	0.184045	0.193778	0.197845	0.201444	0.175933	0.177068	0.180478	0.190403	0.205745	0.179415	0.14838	0.152841	0.173242	0.188365	0.191627	0.203839
	6.A.	Shift Correct	6	86	0.210042	0.200857	0.175391	0.173608	0.13556	0.148077	0.130935	0.124315	0.156534	0.135815	0.173824	0.165227	0.140683	0.158159	0.195573	0.177196	0.169268	0.172985	0.181161	0.16709	0.180604	0.189633	0.202706	0.204333	0.202455	0.153976	0.110961	0.139101	0.163275	0.188613	0.184874	0.20334	0.191708	0.181777	0.182299	0.18521	0.197487	0.198083	0.188737	0.138006	0.148963	0.160906	0.182066	0.192066	0.213932
	6.A.	Shift Correct	6	87	0.21511	0.177466	0.157874	0.150788	0.144248	0.143474	0.147319	0.137874	0.171689	0.149921	0.176627	0.176417	0.142733	0.153654	0.199312	0.185161	0.172931	0.168342	0.184189	0.17115	0.172674	0.163473	0.180933	0.198367	0.181348	0.152731	0.102868	0.117306	0.157425	0.169854	0.146575	0.196754	0.181825	0.197091	0.181079	0.187168	0.182341	0.185053	0.180279	0.136524	0.135713	0.153196	0.178756	0.189125	0.204182
	6.A.	Shift Correct	6	88	0.220162	0.19691	0.169254	0.169633	0.142126	0.158154	0.162276	0.163989	0.172617	0.155851	0.168415	0.180785	0.168178	0.166156	0.197872	0.188898	0.161054	0.161636	0.183011	0.159809	0.184953	0.170754	0.187117	0.190242	0.192913	0.146063	0.107823	0.116667	0.140941	0.148762	0.14264	0.189125	0.173054	0.183092	0.199559	0.192016	0.158434	0.17244	0.184625	0.149212	0.144568	0.134755	0.171822	0.188381	0.195792
	6.A.	Shift Correct	6	89	0.210106	0.209649	0.180358	0.17377	0.168263	0.173541	0.167058	0.170101	0.164134	0.152258	0.177221	0.201962	0.187387	0.182583	0.207384	0.195691	0.150651	0.164412	0.194969	0.174389	0.189942	0.170413	0.197903	0.197442	0.168564	0.137427	0.12598	0.117686	0.121224	0.136201	0.134073	0.158112	0.180193	0.194543	0.18908	0.173664	0.146535	0.166222	0.154512	0.163004	0.155073	0.130957	0.157033	0.165395	0.169067
	6.A.	Shift Correct	6	90	0.206938	0.18637	0.162147	0.190396	0.209241	0.18461	0.160496	0.152772	0.154259	0.147921	0.164651	0.2125	0.200655	0.193488	0.199088	0.201632	0.151272	0.152529	0.194839	0.157899	0.179114	0.184648	0.185564	0.172986	0.160937	0.109648	0.142152	0.127833	0.109665	0.11944	0.12516	0.144104	0.179885	0.200104	0.180828	0.159438	0.152525	0.162196	0.161432	0.160238	0.173996	0.150273	0.14773	0.165029	0.159218
	6.A.	Shift Correct	6	91	0.206614	0.176743	0.163701	0.193976	0.2073	0.194733	0.153196	0.143918	0.151005	0.156149	0.163983	0.209707	0.212857	0.211656	0.190701	0.198839	0.163385	0.152739	0.180425	0.12882	0.157377	0.193622	0.193403	0.180092	0.153014	0.113774	0.148742	0.134768	0.111635	0.111975	0.121773	0.151369	0.17803	0.218081	0.189885	0.165355	0.167592	0.165851	0.176465	0.17127	0.166153	0.155263	0.141587	0.167493	0.153932
	6.A.	Shift Correct	6	92	0.202667	0.173934	0.188841	0.184633	0.21298	0.176276	0.145271	0.161098	0.141136	0.173164	0.172206	0.190214	0.224948	0.215574	0.207798	0.199428	0.158758	0.145879	0.153009	0.113102	0.133748	0.188084	0.195441	0.201539	0.169359	0.138044	0.143729	0.149644	0.127916	0.116925	0.12461	0.15479	0.207092	0.229006	0.202286	0.183283	0.171969	0.17176	0.185504	0.178492	0.16941	0.138939	0.140146	0.163145	0.187909
	6.A.	Shift Correct	6	93	0.193683	0.183272	0.207089	0.181268	0.191692	0.176164	0.156612	0.179921	0.132571	0.163479	0.190622	0.215709	0.218486	0.211549	0.213689	0.202966	0.166723	0.148008	0.133138	0.106339	0.121103	0.181954	0.182292	0.195706	0.170297	0.143778	0.149047	0.148754	0.126421	0.138429	0.121754	0.162583	0.20973	0.216471	0.213593	0.211357	0.190633	0.178017	0.16338	0.17795	0.176025	0.166371	0.15606	0.166952	0.190558
	6.A.	Shift Correct	6	94	0.204456	0.190906	0.221458	0.180736	0.16792	0.182187	0.163393	0.183344	0.130373	0.189605	0.230465	0.234075	0.203203	0.204484	0.220905	0.203356	0.18297	0.147118	0.12484	0.114869	0.127315	0.158691	0.168864	0.174257	0.165227	0.155621	0.146492	0.15312	0.138704	0.132152	0.127235	0.159745	0.193282	0.203685	0.230371	0.225997	0.205082	0.163198	0.166919	0.176579	0.179346	0.187455	0.167065	0.161246	0.196518
	6.A.	Shift Correct	6	95	0.20556	0.18669	0.216391	0.174473	0.156062	0.182975	0.179472	0.188215	0.131925	0.164207	0.254605	0.253977	0.207314	0.200305	0.225254	0.230822	0.20209	0.156197	0.12998	0.116074	0.12024	0.160545	0.179508	0.141932	0.161175	0.153992	0.139407	0.148755	0.133134	0.131189	0.13465	0.150406	0.19144	0.200632	0.236292	0.243005	0.219081	0.184443	0.175828	0.180409	0.179602	0.189774	0.158686	0.165642	0.184798
	6.A.	Shift Correct	6	96	0.187632	0.177888	0.205086	0.161515	0.158221	0.185017	0.186563	0.196488	0.128286	0.156277	0.251672	0.273377	0.217622	0.181244	0.230804	0.253992	0.222824	0.17887	0.146005	0.109354	0.125456	0.172122	0.189479	0.143758	0.16687	0.147004	0.131484	0.145804	0.141153	0.136447	0.141394	0.18031	0.179016	0.193895	0.233675	0.244774	0.210307	0.200925	0.183687	0.181993	0.174671	0.182519	0.165148	0.184114	0.191726
	6.A.	Shift Correct	6	97	0.168188	0.175705	0.191919	0.149102	0.15514	0.199077	0.193686	0.212414	0.147364	0.164512	0.240097	0.274967	0.236198	0.17745	0.22309	0.250679	0.22061	0.210058	0.173794	0.12325	0.133352	0.178202	0.185911	0.149554	0.174644	0.167826	0.161151	0.168198	0.135084	0.162602	0.139886	0.184542	0.184143	0.1848	0.236659	0.233112	0.203806	0.202552	0.183097	0.1704	0.16095	0.164388	0.169844	0.193653	0.209012
	6.A.	Shift Correct	6	98	0.182628	0.177775	0.178416	0.164123	0.157143	0.208882	0.20998	0.234716	0.184122	0.171898	0.228446	0.258475	0.203745	0.169824	0.244701	0.226367	0.22097	0.220115	0.205588	0.140469	0.138992	0.181238	0.181267	0.183058	0.197298	0.184612	0.169318	0.167791	0.154569	0.19619	0.159301	0.163154	0.182437	0.181062	0.239747	0.229471	0.202088	0.198078	0.206579	0.160446	0.176758	0.172396	0.194271	0.215841	0.218276
	6.A.	Shift Correct	6	99	0.198202	0.18434	0.198803	0.170598	0.162621	0.20413	0.2332	0.22602	0.184092	0.194371	0.225468	0.229329	0.186172	0.156814	0.232613	0.214613	0.212098	0.208929	0.213312	0.154777	0.144733	0.182214	0.187562	0.20539	0.216114	0.200296	0.182649	0.165533	0.19765	0.214179	0.19425	0.158054	0.182205	0.199147	0.235398	0.234442	0.197569	0.1799	0.208288	0.187554	0.198949	0.185364	0.216079	0.218659	0.220503
	6.A.	Shift Correct	6	100	0.195211	0.190165	0.184329	0.170402	0.154674	0.193606	0.222269	0.215159	0.191297	0.198386	0.203494	0.2089	0.171615	0.147962	0.202936	0.206432	0.215689	0.199967	0.20046	0.169309	0.154706	0.200068	0.203205	0.231688	0.227189	0.204913	0.189891	0.182747	0.203202	0.214685	0.227373	0.167872	0.184689	0.207523	0.230823	0.230511	0.225528	0.174555	0.193713	0.210902	0.20557	0.188276	0.226572	0.220643	0.22344
	6.A.	Shift Correct	7	1	0.241411	0.241302	0.237819	0.233098	0.228087	0.223201	0.21846	0.213666	0.206463	0.200995	0.194001	0.187849	0.182466	0.177801	0.174042	0.171481	0.169528	0.167318	0.165826	0.16636	0.167666	0.170759	0.169875	0.170797	0.173975	0.178012	0.182374	0.187668	0.195607	0.201159	0.203525	0.204334	0.200672	0.208999	0.209727	0.209013	0.207374	0.204574	0.2001	0.194237	0.189456	0.188206	0.190652	0.194624	0.19846
	6.A.	Shift Correct	7	2	0.218219	0.216585	0.2147	0.213167	0.212236	0.213039	0.217092	0.215619	0.210879	0.20427	0.198189	0.181646	0.171002	0.166276	0.162744	0.159904	0.157204	0.154853	0.153541	0.152576	0.153179	0.158007	0.160458	0.162249	0.163848	0.165497	0.167538	0.171073	0.177805	0.182368	0.182877	0.182108	0.181011	0.179911	0.178984	0.178385	0.178285	0.176799	0.175272	0.175443	0.176761	0.179302	0.183048	0.18507	0.188996
	6.A.	Shift Correct	7	3	0.204058	0.200868	0.198526	0.196714	0.194464	0.191835	0.189119	0.186878	0.182116	0.178235	0.173428	0.168445	0.164139	0.160776	0.158682	0.15772	0.157626	0.158114	0.158866	0.159787	0.161001	0.162621	0.16461	0.166768	0.168678	0.169684	0.169217	0.167651	0.166607	0.166005	0.165644	0.167982	0.168455	0.1684	0.168237	0.168123	0.168161	0.168436	0.169007	0.169887	0.171032	0.172332	0.17365	0.174876	0.175959
	6.A.	Shift Correct	7	4	0.182404	0.18279	0.183651	0.184779	0.185859	0.186501	0.186782	0.186789	0.185793	0.181515	0.17458	0.167985	0.161651	0.150003	0.143513	0.144276	0.145801	0.147906	0.15157	0.157299	0.159314	0.160596	0.161572	0.162442	0.163437	0.165537	0.167363	0.167165	0.166398	0.165889	0.165875	0.166286	0.167028	0.168008	0.169054	0.169919	0.17029	0.169777	0.168554	0.172168	0.175983	0.175495	0.174569	0.173535	0.172427
	6.A.	Shift Correct	7	5	0.18255	0.183875	0.184015	0.183345	0.182166	0.180616	0.17855	0.17588	0.172638	0.168766	0.16386	0.157247	0.14922	0.154924	0.154316	0.154321	0.156926	0.155913	0.141044	0.143568	0.156433	0.160681	0.164094	0.166156	0.168479	0.170664	0.172635	0.173897	0.17443	0.176254	0.179087	0.18135	0.184425	0.184142	0.182094	0.181489	0.180996	0.180684	0.180803	0.181441	0.182179	0.182403	0.181775	0.180207	0.177908
	6.A.	Shift Correct	7	6	0.178219	0.17874	0.180879	0.181219	0.181125	0.180622	0.179441	0.177798	0.175933	0.173888	0.171499	0.168598	0.162483	0.160011	0.159789	0.159507	0.160325	0.160495	0.160177	0.159666	0.159286	0.159148	0.159227	0.159548	0.16003	0.160636	0.16193	0.163739	0.166403	0.171317	0.180212	0.185972	0.189039	0.190769	0.191359	0.191124	0.191054	0.191158	0.191474	0.19198	0.192751	0.194277	0.198786	0.204713	0.208738
	6.A.	Shift Correct	7	7	0.178801	0.177464	0.177138	0.179772	0.182739	0.181998	0.180203	0.17724	0.170233	0.168635	0.166042	0.160319	0.157441	0.155653	0.156467	0.1565	0.15907	0.155909	0.1533	0.150891	0.147673	0.150203	0.148117	0.147181	0.146579	0.146444	0.146688	0.147268	0.148409	0.153042	0.159452	0.165618	0.170396	0.173865	0.177603	0.181997	0.18695	0.192126	0.19717	0.202295	0.20778	0.213498	0.218638	0.222297	0.224218
	6.A.	Shift Correct	7	8	0.175467	0.1718	0.169833	0.169489	0.16998	0.17024	0.169961	0.169901	0.166987	0.162704	0.159109	0.149936	0.146848	0.14833	0.15024	0.151962	0.154393	0.157458	0.160442	0.162931	0.158713	0.149537	0.146493	0.143404	0.141624	0.143541	0.146871	0.150224	0.153276	0.155786	0.157407	0.158753	0.161742	0.167141	0.173023	0.179456	0.186232	0.192935	0.199407	0.209675	0.216292	0.222286	0.232262	0.242057	0.248261
	6.A.	Shift Correct	7	9	0.154015	0.151531	0.148559	0.14587	0.14367	0.14171	0.138194	0.135284	0.135985	0.139572	0.144758	0.150076	0.156393	0.16379	0.16766	0.171659	0.17661	0.181045	0.183912	0.183892	0.180306	0.175534	0.16899	0.163014	0.163952	0.162692	0.162936	0.164072	0.165715	0.167607	0.169626	0.171899	0.175038	0.18049	0.186918	0.193536	0.200218	0.207147	0.21537	0.225216	0.234747	0.243881	0.251542	0.256388	0.258132
	6.A.	Shift Correct	7	10	0.143579	0.143445	0.143729	0.142984	0.134234	0.13198	0.130202	0.128613	0.128647	0.131759	0.134196	0.148302	0.153682	0.156173	0.158145	0.160449	0.169056	0.175963	0.17625	0.179024	0.176799	0.173434	0.170061	0.170836	0.167905	0.167884	0.168475	0.170246	0.176259	0.181721	0.184894	0.187625	0.191057	0.194934	0.209473	0.220964	0.229836	0.236825	0.242833	0.249364	0.255599	0.258499	0.260863	0.264699	0.256221
	6.A.	Shift Correct	7	11	0.137698	0.138224	0.140234	0.137309	0.135182	0.130509	0.121928	0.122426	0.122233	0.118611	0.120757	0.127372	0.134335	0.140249	0.146185	0.151729	0.1618	0.172865	0.173742	0.174777	0.175065	0.174602	0.172702	0.17019	0.172065	0.17441	0.177172	0.180395	0.183819	0.191629	0.194377	0.195963	0.199175	0.201592	0.214799	0.214558	0.21616	0.226804	0.241105	0.245138	0.24968	0.254409	0.258573	0.261199	0.261916
	6.A.	Shift Correct	7	12	0.139991	0.147833	0.146546	0.145393	0.144593	0.144481	0.145037	0.146219	0.148369	0.152035	0.154171	0.153853	0.15596	0.159125	0.162689	0.166369	0.170136	0.173944	0.17664	0.170626	0.166	0.168264	0.171244	0.171785	0.184299	0.190706	0.194748	0.197595	0.19938	0.200287	0.198386	0.195023	0.188712	0.190283	0.192603	0.194452	0.192953	0.19375	0.19621	0.201349	0.208913	0.217622	0.227963	0.228724	0.231637
	6.A.	Shift Correct	7	13	0.146854	0.144705	0.139824	0.137674	0.136047	0.135764	0.139575	0.143593	0.148086	0.155777	0.157762	0.155937	0.161262	0.166926	0.172223	0.176738	0.180154	0.182466	0.184229	0.186062	0.188373	0.191576	0.195223	0.198173	0.200174	0.201704	0.203084	0.204322	0.2052	0.205471	0.204816	0.202926	0.200485	0.198753	0.196837	0.193413	0.190098	0.188839	0.190728	0.19411	0.196833	0.200703	0.210289	0.219395	0.221635
	6.A.	Shift Correct	7	14	0.169686	0.163207	0.14844	0.133563	0.125783	0.123226	0.123782	0.126857	0.131011	0.137612	0.145389	0.156433	0.162604	0.178049	0.177812	0.182587	0.18694	0.182582	0.184549	0.186736	0.188701	0.191767	0.199207	0.199729	0.201454	0.201148	0.200026	0.200332	0.206584	0.205657	0.204932	0.204162	0.204462	0.204247	0.202655	0.201407	0.197012	0.188241	0.184698	0.186009	0.198375	0.200933	0.200957	0.201959	0.205477
	6.A.	Shift Correct	7	15	0.180359	0.170863	0.15893	0.143254	0.13537	0.13569	0.136784	0.136087	0.134853	0.135499	0.141345	0.146908	0.154298	0.160294	0.165816	0.173831	0.174237	0.161693	0.166794	0.168481	0.169685	0.171669	0.174322	0.176595	0.177687	0.179656	0.184509	0.189529	0.195496	0.205207	0.210435	0.215388	0.212995	0.206942	0.198907	0.199235	0.200211	0.200667	0.198243	0.197745	0.203085	0.205308	0.204219	0.203703	0.208303
	6.A.	Shift Correct	7	16	0.176145	0.165142	0.161986	0.159683	0.15793	0.156137	0.153374	0.148719	0.142234	0.137905	0.137245	0.13597	0.134206	0.138773	0.142912	0.144992	0.143982	0.142009	0.140757	0.141435	0.145249	0.148793	0.14757	0.14763	0.154901	0.167291	0.175727	0.180663	0.19391	0.198024	0.201173	0.204429	0.208378	0.212849	0.215795	0.21989	0.219138	0.216452	0.214441	0.212542	0.210975	0.210215	0.210637	0.212418	0.214902
	6.A.	Shift Correct	7	17	0.173089	0.17054	0.16838	0.166485	0.164084	0.16081	0.157007	0.153371	0.149027	0.143676	0.139721	0.13985	0.14292	0.146965	0.150189	0.151065	0.149128	0.145482	0.142865	0.141584	0.143462	0.145773	0.141631	0.141387	0.146933	0.156959	0.162032	0.169637	0.177628	0.18585	0.194052	0.204366	0.209812	0.210304	0.21849	0.222482	0.223463	0.222991	0.221985	0.220762	0.219241	0.217305	0.215756	0.217957	0.217762
	6.A.	Shift Correct	7	18	0.185454	0.190029	0.190583	0.189142	0.187057	0.184265	0.179473	0.174579	0.171047	0.167503	0.163394	0.159196	0.156575	0.157778	0.160885	0.162062	0.159023	0.156561	0.154867	0.153759	0.153049	0.153714	0.157644	0.164072	0.169922	0.175966	0.184441	0.196103	0.203044	0.207563	0.211772	0.215298	0.21782	0.222716	0.22604	0.225528	0.224758	0.224319	0.224798	0.224894	0.224198	0.224982	0.22283	0.217127	0.210341
	6.A.	Shift Correct	7	19	0.200223	0.201412	0.202616	0.203949	0.19042	0.188845	0.185954	0.181448	0.175446	0.169922	0.164745	0.156315	0.149452	0.15312	0.153923	0.154238	0.151766	0.149922	0.149663	0.151292	0.149052	0.153131	0.157885	0.163747	0.170028	0.173909	0.181225	0.190099	0.200169	0.204139	0.205914	0.206279	0.203244	0.206134	0.209692	0.206711	0.202316	0.199638	0.19947	0.212066	0.218256	0.221247	0.221894	0.220138	0.216703
	6.A.	Shift Correct	7	20	0.207828	0.21111	0.215924	0.212125	0.207308	0.204721	0.201643	0.197628	0.18955	0.177207	0.167919	0.161599	0.160487	0.162491	0.162993	0.160957	0.160009	0.155208	0.150437	0.154501	0.166484	0.168796	0.170604	0.172313	0.172721	0.174145	0.179434	0.180193	0.179839	0.171125	0.175785	0.17362	0.174011	0.17361	0.175332	0.175796	0.184181	0.194293	0.199179	0.208307	0.220272	0.224451	0.234376	0.239706	0.239746
	6.A.	Shift Correct	7	21	0.196608	0.20114	0.204505	0.206586	0.207763	0.2075	0.206195	0.201867	0.198272	0.190848	0.184155	0.182826	0.187437	0.191454	0.187975	0.182077	0.174899	0.169498	0.166243	0.16545	0.174418	0.179565	0.181264	0.18206	0.183041	0.175927	0.175223	0.174999	0.174019	0.170372	0.166305	0.165215	0.165427	0.164625	0.162747	0.161251	0.170733	0.181944	0.191705	0.200159	0.209543	0.219293	0.2295	0.239854	0.245908
	6.A.	Shift Correct	7	22	0.201485	0.206792	0.214215	0.214583	0.204497	0.190429	0.185543	0.183235	0.189389	0.194619	0.203882	0.204162	0.20221	0.200982	0.202099	0.201782	0.196192	0.187217	0.183965	0.185164	0.188368	0.190626	0.192659	0.192763	0.193589	0.196549	0.204798	0.19818	0.192692	0.188088	0.185483	0.190477	0.19007	0.185048	0.188519	0.191715	0.199863	0.2018	0.203466	0.207989	0.212314	0.216679	0.219717	0.220436	0.221626
	6.A.	Shift Correct	7	23	0.201305	0.205196	0.203669	0.203877	0.201196	0.192497	0.179017	0.180804	0.181816	0.185581	0.185591	0.185535	0.187444	0.198244	0.199458	0.197172	0.19313	0.183307	0.176085	0.173864	0.172752	0.171855	0.172231	0.176783	0.183611	0.190142	0.188119	0.18373	0.185321	0.190441	0.195181	0.198853	0.201395	0.203461	0.206218	0.209192	0.209904	0.213592	0.209915	0.212389	0.212123	0.212192	0.214931	0.213657	0.208741
	6.A.	Shift Correct	7	24	0.208277	0.208922	0.212042	0.203884	0.200816	0.196805	0.18749	0.179143	0.176387	0.177162	0.178111	0.177907	0.17735	0.179504	0.185856	0.185628	0.184961	0.182052	0.175567	0.170283	0.166256	0.165247	0.164083	0.162422	0.165771	0.175423	0.179577	0.180218	0.184687	0.189861	0.194528	0.198765	0.202407	0.205596	0.208999	0.213313	0.217004	0.218334	0.21247	0.206141	0.208429	0.20932	0.21218	0.209032	0.202233
	6.A.	Shift Correct	7	25	0.199104	0.184769	0.187297	0.188611	0.192217	0.197702	0.200868	0.19329	0.19119	0.187344	0.183416	0.179551	0.176397	0.179307	0.177412	0.178123	0.177551	0.185837	0.19032	0.191225	0.181023	0.173605	0.170335	0.170664	0.174561	0.175321	0.174873	0.176446	0.172465	0.175672	0.184943	0.192673	0.198815	0.202391	0.204111	0.204926	0.203027	0.203947	0.201081	0.199684	0.202895	0.206328	0.207052	0.204461	0.200441
	6.A.	Shift Correct	7	26	0.20229	0.198328	0.191708	0.184583	0.17884	0.181622	0.178743	0.176372	0.174594	0.173698	0.177294	0.184362	0.191815	0.188704	0.186225	0.19187	0.195233	0.190322	0.2038	0.203961	0.20083	0.195732	0.182961	0.173016	0.178356	0.179602	0.181179	0.183431	0.187736	0.191529	0.191589	0.193948	0.192655	0.194327	0.1938	0.194577	0.19974	0.201668	0.201441	0.199423	0.196984	0.201036	0.202384	0.199699	0.194515
	6.A.	Shift Correct	7	27	0.199976	0.195291	0.192241	0.190772	0.189449	0.180384	0.173039	0.168259	0.171608	0.173441	0.175182	0.178235	0.181045	0.185626	0.191692	0.199871	0.209913	0.217271	0.221712	0.224342	0.223299	0.22149	0.21802	0.213657	0.207136	0.206514	0.206752	0.207122	0.208415	0.208074	0.210107	0.209157	0.212574	0.216088	0.218575	0.215316	0.225082	0.223793	0.221704	0.229466	0.224244	0.214941	0.205531	0.196117	0.189133
	6.A.	Shift Correct	7	28	0.194288	0.189777	0.188589	0.190613	0.194112	0.188934	0.185789	0.180653	0.179522	0.168806	0.164331	0.163904	0.165356	0.169848	0.182444	0.201946	0.217971	0.236299	0.243536	0.243321	0.239544	0.236569	0.238744	0.242133	0.237799	0.228734	0.223992	0.213236	0.209402	0.211287	0.213806	0.21547	0.216198	0.234718	0.243248	0.246086	0.2469	0.252529	0.240438	0.233329	0.226058	0.217958	0.213612	0.206519	0.201186
	6.A.	Shift Correct	7	29	0.192506	0.195055	0.200065	0.201579	0.203332	0.201945	0.196216	0.180694	0.170127	0.160385	0.155068	0.163464	0.170355	0.183507	0.197197	0.209105	0.221473	0.235505	0.245702	0.242936	0.24829	0.253909	0.256037	0.25372	0.249287	0.243144	0.234744	0.223965	0.212177	0.212835	0.211519	0.222472	0.22855	0.232751	0.239949	0.246551	0.250272	0.248834	0.248445	0.244683	0.234576	0.224039	0.214909	0.208283	0.207209
	6.A.	Shift Correct	7	30	0.189056	0.194344	0.200914	0.196814	0.196372	0.193502	0.191358	0.186158	0.178228	0.163113	0.159708	0.162994	0.171433	0.182977	0.195921	0.203738	0.209969	0.217747	0.22317	0.229257	0.231274	0.234133	0.232347	0.243373	0.240451	0.23126	0.223868	0.221277	0.217669	0.214766	0.21531	0.217199	0.217527	0.22087	0.226267	0.23131	0.233069	0.231465	0.227751	0.22224	0.209641	0.197805	0.195226	0.192645	0.186715
	6.A.	Shift Correct	7	31	0.184008	0.187426	0.176998	0.181488	0.188793	0.192415	0.18993	0.186355	0.193378	0.18019	0.17542	0.175408	0.176351	0.178507	0.187864	0.194712	0.203975	0.214311	0.224231	0.229385	0.22731	0.22218	0.221813	0.227129	0.228511	0.213226	0.21067	0.20611	0.203466	0.200306	0.196111	0.195833	0.197584	0.2004	0.203269	0.203393	0.19669	0.185802	0.186453	0.189241	0.183901	0.181084	0.17958	0.178455	0.178476
	6.A.	Shift Correct	7	32	0.173263	0.172963	0.168461	0.168034	0.171595	0.173564	0.176431	0.185843	0.193282	0.195467	0.193548	0.190692	0.193698	0.20029	0.208176	0.213592	0.217014	0.220471	0.218849	0.21715	0.211471	0.192235	0.184376	0.186337	0.182744	0.188756	0.175859	0.169735	0.170671	0.177806	0.165817	0.159689	0.160225	0.167577	0.173456	0.17851	0.179724	0.186476	0.189677	0.183332	0.181592	0.18114	0.179955	0.177858	0.171653
	6.A.	Shift Correct	7	33	0.168542	0.169733	0.17	0.175871	0.178907	0.186372	0.196357	0.205451	0.202629	0.200802	0.199235	0.199211	0.201201	0.205743	0.213024	0.213595	0.203421	0.210424	0.211613	0.200381	0.196938	0.189306	0.175319	0.166759	0.162139	0.15477	0.157237	0.151469	0.151947	0.150841	0.147377	0.147283	0.150035	0.144084	0.148865	0.155873	0.165603	0.17721	0.184032	0.185793	0.187437	0.189422	0.191724	0.19481	0.195088
	6.A.	Shift Correct	7	34	0.171716	0.179884	0.192229	0.190858	0.194257	0.197134	0.200202	0.204729	0.208191	0.212897	0.21786	0.213601	0.206555	0.200832	0.197604	0.203745	0.19203	0.186226	0.181286	0.181236	0.181462	0.180109	0.177391	0.175112	0.163405	0.157321	0.157713	0.16881	0.167465	0.163239	0.16063	0.155764	0.144757	0.143273	0.148021	0.157725	0.173105	0.187468	0.202563	0.21357	0.218743	0.216682	0.214605	0.215853	0.216277
	6.A.	Shift Correct	7	35	0.172689	0.182704	0.191834	0.212552	0.212165	0.20902	0.206684	0.210192	0.209227	0.208868	0.209967	0.206741	0.202071	0.199028	0.183657	0.166894	0.159055	0.153776	0.156306	0.164508	0.175409	0.18203	0.185276	0.185092	0.182577	0.177027	0.178554	0.179705	0.179956	0.17673	0.175518	0.173889	0.164521	0.159997	0.164052	0.175334	0.198359	0.215937	0.225141	0.23223	0.238494	0.235896	0.2308	0.229651	0.231512
	6.A.	Shift Correct	7	36	0.181929	0.18965	0.194985	0.203443	0.214883	0.221613	0.234199	0.235681	0.225633	0.210479	0.195421	0.184573	0.179383	0.176723	0.165638	0.161165	0.168618	0.178827	0.175367	0.173565	0.18699	0.207529	0.20969	0.209023	0.207157	0.206291	0.204489	0.20038	0.198175	0.197052	0.197171	0.197527	0.186114	0.180158	0.182953	0.189982	0.198641	0.212426	0.225615	0.229921	0.233271	0.237346	0.241824	0.243527	0.243872
	6.A.	Shift Correct	7	37	0.177573	0.18355	0.192259	0.2025	0.213945	0.227873	0.228543	0.221246	0.207214	0.181739	0.168212	0.153675	0.141489	0.127156	0.137485	0.153187	0.1721	0.185338	0.19619	0.208682	0.229634	0.230007	0.227971	0.226141	0.228151	0.22787	0.224206	0.217729	0.218353	0.216251	0.217525	0.223406	0.208281	0.204019	0.207615	0.21867	0.217425	0.215636	0.214882	0.208316	0.20225	0.206812	0.210556	0.21261	0.214489
	6.A.	Shift Correct	7	38	0.174202	0.185424	0.180178	0.18951	0.194261	0.194915	0.19262	0.184478	0.175747	0.169654	0.162334	0.149173	0.137104	0.13176	0.139507	0.158438	0.181137	0.195528	0.207304	0.222235	0.230761	0.233366	0.232372	0.230828	0.23326	0.235705	0.230318	0.230474	0.231909	0.235602	0.234915	0.233388	0.228972	0.220857	0.204942	0.206232	0.214743	0.210649	0.205988	0.19395	0.189459	0.186159	0.188143	0.192435	0.19599
	6.A.	Shift Correct	7	39	0.162659	0.178583	0.181351	0.189878	0.176385	0.174466	0.166283	0.157125	0.154653	0.155146	0.155522	0.155247	0.167377	0.184125	0.18975	0.190006	0.188958	0.18511	0.192628	0.206455	0.225143	0.234322	0.239225	0.244133	0.24829	0.256276	0.258534	0.246812	0.241989	0.248548	0.254688	0.25328	0.246193	0.235477	0.222861	0.210508	0.207836	0.20087	0.197141	0.188667	0.175066	0.17091	0.169294	0.170278	0.176186
	6.A.	Shift Correct	7	40	0.147625	0.154245	0.161358	0.169943	0.162911	0.156175	0.150721	0.146278	0.143199	0.150364	0.158685	0.160494	0.166714	0.174345	0.185641	0.187201	0.186577	0.186143	0.185242	0.192469	0.206127	0.220632	0.236384	0.234033	0.245893	0.254041	0.258804	0.260984	0.262877	0.265153	0.254132	0.247211	0.233652	0.225876	0.220897	0.217992	0.216408	0.209383	0.2026	0.197759	0.196481	0.18491	0.175504	0.180471	0.185488
	6.A.	Shift Correct	7	41	0.155079	0.161901	0.17058	0.176051	0.177183	0.175211	0.161328	0.150892	0.151175	0.160292	0.168615	0.175166	0.177437	0.176631	0.179891	0.180911	0.181871	0.180024	0.181395	0.187792	0.200573	0.215711	0.227664	0.228986	0.232595	0.252959	0.257385	0.259221	0.257907	0.247786	0.226151	0.220538	0.213771	0.209204	0.21239	0.21124	0.211814	0.209189	0.205049	0.202535	0.18898	0.188133	0.192077	0.196325	0.204012
	6.A.	Shift Correct	7	42	0.177824	0.186533	0.198212	0.216992	0.223074	0.224257	0.212955	0.198332	0.183436	0.180908	0.183237	0.187029	0.19029	0.194565	0.200587	0.194246	0.193899	0.196144	0.196277	0.197036	0.199999	0.219178	0.228849	0.232642	0.235448	0.241851	0.23624	0.225567	0.219544	0.224599	0.213648	0.187302	0.183741	0.190612	0.198404	0.204157	0.207053	0.202	0.197384	0.199003	0.197688	0.197342	0.200015	0.206676	0.207257
	6.A.	Shift Correct	7	43	0.20086	0.202011	0.218147	0.227035	0.241667	0.249747	0.243136	0.227595	0.21768	0.210868	0.200725	0.193737	0.191768	0.205505	0.204245	0.199704	0.202213	0.20658	0.207653	0.202028	0.209257	0.214699	0.214367	0.214038	0.216409	0.221335	0.226057	0.212244	0.21087	0.209499	0.203457	0.195181	0.187485	0.191616	0.19921	0.192072	0.19467	0.197704	0.188413	0.197508	0.211471	0.219733	0.223515	0.227108	0.2264
	6.A.	Shift Correct	7	44	0.208618	0.213771	0.222452	0.227032	0.228107	0.233323	0.23885	0.227083	0.223604	0.217984	0.213725	0.212102	0.211489	0.215738	0.216165	0.221252	0.212093	0.211627	0.206487	0.200225	0.205571	0.200769	0.199985	0.202347	0.206084	0.210794	0.211972	0.207772	0.200989	0.191595	0.1813	0.171527	0.174885	0.184466	0.186645	0.179174	0.18977	0.196855	0.206807	0.213643	0.215153	0.227841	0.241335	0.243331	0.240518
	6.A.	Shift Correct	7	45	0.202628	0.211446	0.216483	0.220031	0.223277	0.219499	0.217385	0.213612	0.218342	0.213321	0.217583	0.218326	0.214219	0.221694	0.221416	0.227727	0.225018	0.219043	0.208938	0.209548	0.201179	0.198045	0.208472	0.206723	0.21099	0.219787	0.220529	0.206296	0.202542	0.193377	0.181748	0.171422	0.171177	0.174291	0.172997	0.166761	0.182749	0.203963	0.221013	0.228622	0.226344	0.234518	0.24558	0.24439	0.24723
	6.A.	Shift Correct	7	46	0.160512	0.166797	0.174387	0.186264	0.194556	0.199501	0.203231	0.211052	0.215034	0.217905	0.221588	0.226741	0.228793	0.232149	0.232321	0.238308	0.253597	0.260471	0.257542	0.240817	0.233148	0.234088	0.239318	0.236208	0.236702	0.2404	0.236011	0.221574	0.218743	0.207958	0.192255	0.184883	0.182146	0.178097	0.175641	0.183704	0.18695	0.205288	0.226761	0.242122	0.25069	0.240437	0.242525	0.255217	0.244963
	6.A.	Shift Correct	7	47	0.151933	0.152637	0.163351	0.171572	0.189983	0.193172	0.206869	0.209205	0.218023	0.216211	0.217906	0.220338	0.229178	0.234696	0.244441	0.257908	0.261538	0.256973	0.258289	0.257328	0.253279	0.262474	0.256196	0.252254	0.248697	0.246964	0.254785	0.248274	0.248233	0.241234	0.217519	0.200469	0.197912	0.185537	0.180646	0.193863	0.20199	0.213108	0.221998	0.225639	0.231745	0.238935	0.238148	0.229427	0.225028
	6.A.	Shift Correct	7	48	0.171997	0.162734	0.164498	0.174291	0.18727	0.199087	0.208289	0.208979	0.208533	0.216835	0.217526	0.206123	0.211813	0.205287	0.215184	0.226038	0.238116	0.239929	0.253846	0.26236	0.263465	0.264847	0.257366	0.256436	0.257719	0.25969	0.275368	0.277738	0.271565	0.26299	0.249007	0.243416	0.222036	0.208712	0.197475	0.196754	0.194522	0.202459	0.2097	0.223806	0.235695	0.237793	0.229188	0.22923	0.227869
	6.A.	Shift Correct	7	49	0.196026	0.192894	0.18805	0.192186	0.199525	0.212259	0.21508	0.200539	0.212543	0.205753	0.210079	0.205131	0.198916	0.19801	0.202406	0.215613	0.237737	0.241648	0.241132	0.247867	0.265773	0.265024	0.251747	0.250496	0.252649	0.27467	0.277173	0.276405	0.276536	0.262563	0.250346	0.247549	0.239143	0.218175	0.195443	0.192514	0.200989	0.202606	0.2078	0.213931	0.211417	0.219937	0.229153	0.215319	0.218897
	6.A.	Shift Correct	7	50	0.226238	0.219563	0.211839	0.216926	0.217724	0.221845	0.22034	0.207912	0.210038	0.206545	0.206768	0.203594	0.199934	0.204279	0.20771	0.229674	0.240905	0.244483	0.262345	0.278559	0.282336	0.276599	0.267688	0.266616	0.26783	0.265345	0.260016	0.26574	0.268981	0.262243	0.260016	0.247456	0.229696	0.20457	0.187777	0.18586	0.196161	0.202856	0.207988	0.209753	0.206583	0.22633	0.216733	0.212396	0.216449
	6.A.	Shift Correct	7	51	0.219528	0.229722	0.222942	0.2249	0.219638	0.213073	0.209106	0.205825	0.198275	0.186072	0.17911	0.179859	0.199184	0.217913	0.217926	0.226645	0.226941	0.237632	0.247782	0.25775	0.266227	0.269697	0.279957	0.283396	0.275994	0.252416	0.249053	0.242815	0.238936	0.232447	0.229292	0.214931	0.210443	0.200023	0.190339	0.18376	0.190346	0.195191	0.197284	0.200444	0.197151	0.202821	0.206748	0.204596	0.202835
	6.A.	Shift Correct	7	52	0.223605	0.234672	0.239498	0.233898	0.21825	0.201776	0.195596	0.189942	0.186958	0.179559	0.174419	0.180328	0.191738	0.205338	0.21933	0.223253	0.211936	0.226509	0.233051	0.231901	0.249789	0.25917	0.281132	0.288347	0.277664	0.275841	0.2623	0.257931	0.239753	0.228052	0.219064	0.214455	0.200567	0.184443	0.181022	0.179228	0.183667	0.186786	0.196043	0.184957	0.19225	0.193926	0.198318	0.211645	0.208831
	6.A.	Shift Correct	7	53	0.23725	0.236404	0.236274	0.208937	0.195116	0.185894	0.180771	0.180834	0.193965	0.204419	0.195712	0.17874	0.18829	0.212575	0.215621	0.215471	0.214019	0.215155	0.219142	0.232025	0.247543	0.257551	0.277743	0.280519	0.26345	0.255751	0.252888	0.244445	0.225258	0.204572	0.195324	0.185581	0.188406	0.172466	0.171796	0.160626	0.160853	0.166383	0.179279	0.191981	0.193692	0.18906	0.193899	0.204246	0.205805
	6.A.	Shift Correct	7	54	0.257818	0.23952	0.22001	0.216912	0.197563	0.189029	0.183613	0.188796	0.197685	0.207546	0.198859	0.192769	0.221104	0.224043	0.217957	0.215001	0.210091	0.219599	0.212076	0.23281	0.253618	0.263544	0.269952	0.267812	0.243476	0.24685	0.242498	0.231395	0.208967	0.190978	0.191601	0.184528	0.175227	0.160253	0.159749	0.146196	0.144921	0.155712	0.174509	0.18009	0.192627	0.197663	0.203492	0.196784	0.213419
	6.A.	Shift Correct	7	55	0.260742	0.247831	0.234631	0.230138	0.221083	0.212762	0.210273	0.209185	0.213458	0.213692	0.20639	0.201469	0.195751	0.187857	0.194707	0.214076	0.214782	0.21164	0.215696	0.223762	0.239923	0.259997	0.264684	0.260589	0.231168	0.236833	0.228265	0.221492	0.232266	0.212582	0.196589	0.182172	0.166728	0.137629	0.133679	0.131948	0.136922	0.156949	0.17746	0.188757	0.190802	0.199457	0.203088	0.21385	0.229289
	6.A.	Shift Correct	7	56	0.264513	0.261725	0.246272	0.23439	0.225079	0.221748	0.214556	0.22603	0.230731	0.225506	0.218854	0.21138	0.197289	0.181647	0.177017	0.193893	0.202982	0.208844	0.217657	0.228306	0.23701	0.235413	0.247149	0.239475	0.225033	0.20965	0.209619	0.224202	0.236176	0.229568	0.207587	0.187465	0.166717	0.135512	0.134246	0.127296	0.124904	0.153532	0.176989	0.189529	0.198527	0.197314	0.205777	0.211707	0.236698
	6.A.	Shift Correct	7	57	0.25652	0.266442	0.256937	0.228946	0.221661	0.217354	0.218021	0.22128	0.220847	0.22782	0.229498	0.220601	0.201515	0.192056	0.185707	0.185651	0.189955	0.197219	0.207551	0.227867	0.242957	0.248376	0.250164	0.231722	0.210249	0.204287	0.198441	0.212024	0.211592	0.226741	0.204633	0.168555	0.165769	0.147563	0.14172	0.12936	0.123625	0.148873	0.166369	0.180638	0.180735	0.192549	0.197569	0.20437	0.224276
	6.A.	Shift Correct	7	58	0.253192	0.259396	0.241772	0.222499	0.221281	0.222051	0.207823	0.216439	0.231092	0.234102	0.24718	0.235225	0.226526	0.210573	0.193111	0.188517	0.177943	0.180381	0.199579	0.217896	0.226104	0.234976	0.239976	0.222656	0.212607	0.193651	0.187205	0.196677	0.208531	0.213772	0.200803	0.186186	0.166443	0.141061	0.130575	0.127127	0.132665	0.136472	0.140167	0.153686	0.170454	0.184498	0.189802	0.20739	0.209477
	6.A.	Shift Correct	7	59	0.243135	0.240707	0.237096	0.225635	0.222076	0.218251	0.215293	0.230422	0.243627	0.233249	0.237648	0.234654	0.233033	0.208766	0.197028	0.194451	0.180046	0.17793	0.182164	0.208345	0.219359	0.227069	0.225608	0.21896	0.213857	0.194033	0.192808	0.198093	0.204781	0.201621	0.180585	0.164558	0.164237	0.152565	0.124823	0.115131	0.125226	0.135661	0.124392	0.130426	0.150551	0.176614	0.204176	0.212767	0.220387
	6.A.	Shift Correct	7	60	0.227885	0.239617	0.250222	0.242599	0.241672	0.239877	0.247111	0.245174	0.240448	0.21162	0.220119	0.221368	0.224455	0.219828	0.224471	0.232452	0.185964	0.173307	0.175699	0.191025	0.203958	0.220235	0.222015	0.215772	0.2145	0.208601	0.197551	0.203184	0.201547	0.18698	0.17261	0.174724	0.170395	0.155568	0.125433	0.129849	0.146842	0.145047	0.144551	0.152046	0.154998	0.167786	0.2048	0.224085	0.230804
	6.A.	Shift Correct	7	61	0.232723	0.240333	0.25465	0.263553	0.260285	0.257029	0.250079	0.240681	0.230426	0.217117	0.199333	0.207529	0.225115	0.23546	0.241984	0.227074	0.18499	0.176978	0.177409	0.191686	0.198614	0.212973	0.221298	0.227828	0.224999	0.209846	0.207663	0.209616	0.205848	0.205511	0.20331	0.192979	0.180836	0.165225	0.162331	0.163141	0.174567	0.168813	0.159292	0.176247	0.175551	0.168442	0.183958	0.202277	0.207966
	6.A.	Shift Correct	7	62	0.245671	0.250791	0.269796	0.283631	0.283219	0.278939	0.245638	0.239127	0.22836	0.214484	0.207184	0.20967	0.225965	0.242398	0.236539	0.215157	0.17977	0.164573	0.162399	0.18182	0.20917	0.201847	0.219543	0.220757	0.223634	0.220731	0.212828	0.219956	0.230526	0.237444	0.21875	0.194729	0.187781	0.1822	0.193236	0.181712	0.17804	0.187871	0.187576	0.188945	0.195556	0.19338	0.191623	0.179942	0.194247
	6.A.	Shift Correct	7	63	0.232305	0.250311	0.279469	0.298062	0.297647	0.277586	0.244653	0.234314	0.235823	0.235476	0.216738	0.206588	0.220934	0.233222	0.223412	0.1974	0.168057	0.144906	0.157224	0.1752	0.200249	0.194509	0.20671	0.217068	0.210511	0.195957	0.209925	0.219733	0.234068	0.228901	0.207753	0.171032	0.176207	0.195283	0.200062	0.190082	0.187517	0.184553	0.172061	0.192803	0.226985	0.217397	0.218767	0.210632	0.223345
	6.A.	Shift Correct	7	64	0.226505	0.242071	0.262969	0.290048	0.291492	0.265645	0.230614	0.224395	0.230769	0.224165	0.205347	0.19792	0.204569	0.192603	0.190304	0.166819	0.154453	0.15122	0.161983	0.176314	0.19205	0.191893	0.192129	0.209502	0.204158	0.183842	0.191151	0.209969	0.21645	0.210526	0.202471	0.182368	0.176966	0.203316	0.207304	0.19656	0.193057	0.181781	0.186746	0.208629	0.242439	0.25362	0.246187	0.247833	0.248074
	6.A.	Shift Correct	7	65	0.212621	0.229979	0.248075	0.255842	0.251548	0.226613	0.207384	0.19624	0.189511	0.199041	0.195991	0.194035	0.190385	0.156478	0.164537	0.183613	0.172413	0.17687	0.187774	0.188275	0.19098	0.197393	0.201265	0.195345	0.180005	0.168235	0.175211	0.19336	0.185961	0.195655	0.194998	0.175386	0.20034	0.219763	0.216411	0.211963	0.19645	0.193177	0.203573	0.235627	0.2573	0.272047	0.276289	0.278248	0.256771
	6.A.	Shift Correct	7	66	0.205056	0.221215	0.238265	0.240315	0.22252	0.203846	0.185389	0.180464	0.169816	0.192573	0.20205	0.193895	0.173909	0.135522	0.152409	0.180562	0.184219	0.196507	0.202798	0.210103	0.213875	0.208446	0.203162	0.191348	0.169327	0.155748	0.166352	0.177311	0.180544	0.18812	0.183343	0.172703	0.204881	0.209342	0.227886	0.222672	0.201237	0.213572	0.228795	0.24717	0.259873	0.290086	0.290152	0.283089	0.267715
	6.A.	Shift Correct	7	67	0.203636	0.213574	0.226123	0.219543	0.202779	0.196419	0.187542	0.183708	0.180857	0.194036	0.20453	0.200378	0.175832	0.155357	0.157806	0.189255	0.206486	0.20804	0.215264	0.227533	0.229103	0.225155	0.201044	0.178305	0.160436	0.153709	0.164273	0.175356	0.175748	0.190824	0.210655	0.193291	0.208988	0.209587	0.22012	0.22332	0.219425	0.224	0.238124	0.251009	0.257006	0.275584	0.273255	0.268086	0.258229
	6.A.	Shift Correct	7	68	0.214774	0.204594	0.204105	0.198876	0.192297	0.196404	0.194424	0.218025	0.216796	0.214763	0.217266	0.205025	0.177931	0.172877	0.172232	0.211821	0.223269	0.221804	0.247141	0.26551	0.258119	0.228326	0.185496	0.167709	0.148151	0.141626	0.164638	0.187492	0.175939	0.200043	0.202282	0.207645	0.209268	0.206753	0.228096	0.223105	0.226052	0.226339	0.236455	0.246057	0.25001	0.245262	0.240873	0.233497	0.234312
	6.A.	Shift Correct	7	69	0.194199	0.186727	0.173219	0.190366	0.188059	0.192288	0.206348	0.216156	0.215945	0.21534	0.208946	0.191541	0.206302	0.20333	0.212441	0.234162	0.236462	0.24511	0.271598	0.270632	0.26945	0.230126	0.17019	0.145715	0.137026	0.14647	0.160562	0.174224	0.170002	0.186206	0.194125	0.19308	0.190787	0.205441	0.211394	0.221292	0.235296	0.225128	0.238602	0.232881	0.227593	0.221182	0.209021	0.218478	0.210427
	6.A.	Shift Correct	7	70	0.153264	0.157628	0.174796	0.186063	0.19247	0.191761	0.21937	0.216899	0.202817	0.202927	0.201108	0.188662	0.203519	0.22487	0.231018	0.244434	0.250207	0.267306	0.286069	0.27763	0.265024	0.237693	0.176534	0.140088	0.128576	0.134741	0.136826	0.145573	0.150269	0.163638	0.171839	0.176131	0.183915	0.190691	0.20593	0.230979	0.243008	0.231778	0.230091	0.222061	0.207696	0.188077	0.188731	0.195204	0.201055
	6.A.	Shift Correct	7	71	0.148187	0.146944	0.164058	0.179051	0.203936	0.235183	0.225329	0.216647	0.202536	0.202959	0.18728	0.188835	0.196481	0.22028	0.222714	0.236489	0.267382	0.281603	0.282437	0.269019	0.253195	0.239912	0.215269	0.154356	0.125731	0.138358	0.139298	0.144445	0.153545	0.163626	0.172377	0.175201	0.172687	0.186425	0.225777	0.25203	0.259722	0.260969	0.245095	0.212558	0.186316	0.15514	0.149274	0.159993	0.188808
	6.A.	Shift Correct	7	72	0.15023	0.1647	0.175922	0.176849	0.220234	0.245594	0.226278	0.22129	0.205853	0.194239	0.195913	0.186178	0.188637	0.20962	0.201927	0.216078	0.264142	0.266232	0.265998	0.268437	0.249325	0.21764	0.198763	0.158536	0.13862	0.146786	0.14204	0.155383	0.184008	0.169003	0.165498	0.17173	0.185768	0.185987	0.232917	0.255714	0.260966	0.269145	0.235531	0.195248	0.161085	0.145612	0.148929	0.146441	0.171726
	6.A.	Shift Correct	7	73	0.163475	0.169813	0.18988	0.19325	0.22037	0.249837	0.247567	0.22895	0.209097	0.187699	0.207137	0.166965	0.176799	0.203148	0.205498	0.214863	0.227449	0.240409	0.260045	0.259812	0.232147	0.197604	0.172037	0.158587	0.157101	0.162742	0.152823	0.158624	0.188374	0.179713	0.1682	0.178802	0.197826	0.208077	0.251034	0.263352	0.26717	0.26218	0.230139	0.172919	0.152054	0.141825	0.144159	0.155296	0.152683
	6.A.	Shift Correct	7	74	0.192099	0.201291	0.20735	0.205341	0.228262	0.253609	0.243384	0.223909	0.21435	0.212982	0.201319	0.171206	0.179172	0.197727	0.209334	0.225098	0.206125	0.206778	0.22607	0.253527	0.242172	0.199777	0.171046	0.156528	0.162777	0.165673	0.155786	0.158145	0.169144	0.166728	0.169895	0.199912	0.207517	0.227763	0.256786	0.244956	0.252851	0.246455	0.209241	0.154843	0.148488	0.146648	0.144061	0.153236	0.155757
	6.A.	Shift Correct	7	75	0.211411	0.217149	0.222234	0.217251	0.234741	0.243013	0.228708	0.201637	0.201849	0.222076	0.215263	0.176167	0.178691	0.213105	0.216091	0.209812	0.198021	0.182814	0.202766	0.247713	0.25289	0.211587	0.17434	0.147072	0.157032	0.160456	0.138766	0.134354	0.155116	0.16419	0.184021	0.211896	0.211256	0.23407	0.251742	0.24965	0.235993	0.222191	0.206434	0.161217	0.156098	0.163878	0.147271	0.148341	0.151537
	6.A.	Shift Correct	7	76	0.221492	0.218235	0.217962	0.205744	0.211485	0.223704	0.208901	0.211323	0.200046	0.203232	0.216446	0.213596	0.219691	0.219005	0.199382	0.188973	0.20622	0.175576	0.17981	0.23805	0.244759	0.215506	0.16537	0.138931	0.126217	0.143113	0.137048	0.139895	0.155811	0.171071	0.196171	0.217393	0.217207	0.241507	0.245096	0.234031	0.225566	0.203881	0.189898	0.159353	0.15405	0.165616	0.167196	0.143806	0.157563
	6.A.	Shift Correct	7	77	0.21057	0.208559	0.194645	0.184925	0.21132	0.211508	0.215021	0.201217	0.188828	0.196978	0.209627	0.211348	0.213368	0.220079	0.205088	0.19112	0.193976	0.178409	0.165583	0.202315	0.21912	0.183272	0.160728	0.122142	0.111886	0.126433	0.139087	0.150505	0.170118	0.178512	0.20182	0.207881	0.212929	0.222637	0.227473	0.216308	0.209951	0.184513	0.167069	0.160336	0.147902	0.15526	0.160226	0.151602	0.155319
	6.A.	Shift Correct	7	78	0.202524	0.195457	0.159443	0.160464	0.207125	0.2112	0.210411	0.201323	0.200778	0.194575	0.190505	0.198433	0.203622	0.200082	0.194468	0.196657	0.197747	0.170977	0.154286	0.17445	0.188105	0.181458	0.156409	0.115759	0.115101	0.121603	0.13753	0.156904	0.189792	0.193708	0.201559	0.200339	0.214727	0.206612	0.182824	0.188077	0.186699	0.181335	0.173264	0.16968	0.159983	0.142686	0.154492	0.156011	0.162433
	6.A.	Shift Correct	7	79	0.181254	0.17595	0.148124	0.164636	0.187417	0.21224	0.227993	0.217479	0.214344	0.198207	0.177129	0.184665	0.18131	0.173993	0.157398	0.177637	0.18692	0.168074	0.147451	0.161952	0.176443	0.179814	0.149263	0.119752	0.119749	0.138359	0.145887	0.163386	0.187935	0.20242	0.197093	0.187483	0.182486	0.176436	0.152218	0.158643	0.196269	0.197729	0.203179	0.177326	0.154741	0.136264	0.167942	0.168328	0.182106
	6.A.	Shift Correct	7	80	0.163935	0.16512	0.129842	0.150896	0.181704	0.203124	0.215728	0.224565	0.215884	0.200533	0.180918	0.183953	0.187091	0.18799	0.161908	0.168593	0.183326	0.165522	0.151861	0.162475	0.167717	0.164513	0.143033	0.126788	0.138717	0.154959	0.158672	0.156444	0.184138	0.203497	0.187103	0.181727	0.143667	0.153437	0.142824	0.140089	0.158714	0.210776	0.220724	0.181839	0.177844	0.134285	0.161241	0.18034	0.188041
	6.A.	Shift Correct	7	81	0.144906	0.143377	0.1072	0.13268	0.177378	0.192929	0.207089	0.222922	0.203901	0.197903	0.196017	0.201985	0.212074	0.18762	0.163739	0.175498	0.176016	0.159328	0.164882	0.17547	0.173608	0.159539	0.154557	0.135815	0.153149	0.162979	0.141256	0.146596	0.161726	0.192353	0.189122	0.169507	0.142023	0.130877	0.143529	0.161991	0.171234	0.213122	0.229498	0.183288	0.176468	0.126898	0.170648	0.179672	0.177946
	6.A.	Shift Correct	7	82	0.136512	0.137347	0.115202	0.141397	0.189377	0.203335	0.217764	0.218657	0.190053	0.194183	0.190032	0.228431	0.222831	0.185673	0.156956	0.173058	0.16943	0.14999	0.167407	0.180463	0.17757	0.187503	0.180114	0.158738	0.159748	0.162752	0.149292	0.139658	0.156876	0.165871	0.172957	0.179043	0.140758	0.139381	0.149911	0.153615	0.171512	0.191964	0.199612	0.182553	0.160378	0.132358	0.170729	0.168274	0.166984
	6.A.	Shift Correct	7	83	0.128613	0.146913	0.132185	0.146739	0.195004	0.209211	0.209148	0.208082	0.191983	0.187456	0.18974	0.226827	0.208672	0.179201	0.157265	0.146971	0.156263	0.142271	0.164722	0.184906	0.191215	0.200308	0.212728	0.174876	0.168914	0.171452	0.147028	0.129569	0.152756	0.147756	0.153882	0.168154	0.154829	0.141753	0.148777	0.145993	0.160513	0.183978	0.187908	0.170495	0.150142	0.134409	0.179025	0.163006	0.171531
	6.A.	Shift Correct	7	84	0.138941	0.138652	0.151579	0.145671	0.197025	0.204291	0.190157	0.202758	0.209348	0.183634	0.19888	0.203019	0.200674	0.157669	0.145978	0.135497	0.146433	0.165649	0.169419	0.191637	0.199623	0.216898	0.21952	0.198664	0.183831	0.15665	0.136714	0.130006	0.148558	0.143938	0.152611	0.139242	0.166224	0.153558	0.145768	0.141284	0.185148	0.188952	0.167382	0.148752	0.140006	0.14908	0.184167	0.17861	0.153437
[truncated: 1,552 more rows]
[truncated: 111 more columns]

## Sheet: Fig 7
			Time (Seconds)	-0.5	-0.499	-0.498	-0.497	-0.496	-0.495	-0.494	-0.493	-0.492	-0.491	-0.49	-0.489	-0.488	-0.487	-0.486	-0.485	-0.484	-0.483	-0.482	-0.481	-0.48	-0.479	-0.478	-0.477	-0.476	-0.475	-0.474	-0.473	-0.472	-0.471	-0.47	-0.469	-0.468	-0.467	-0.466	-0.465	-0.464	-0.463	-0.462	-0.461	-0.46	-0.459	-0.458	-0.457	-0.456	-0.455
[truncated: 151 more rows]
[truncated: 2,555 more columns]

[truncated: 12 more sheets: Fig 8, Fig 9, S Fig 1, S Fig 2, S Fig 3, S Fig 4, S Fig 5, S Fig 6, S Fig 7, S Fig 8, S Fig 9, S Fig 10]
